# Supplementary material for: Traversing through the Mechanistic Event Analysis in IL-6 and IL-17 Signaling for a New Therapeutic Paradigm in NSCLC
Source: Int J Mol Sci. 2024 Jan 19;25(2):1216. doi: 10.3390/ijms25021216 (PMC10816370; doi:10.3390/ijms25021216)
Supplement: Supplementary file 1 [file ijms-25-01216-s001.zip]

Archive with 1 entries (1 files):
- ijms-2805359-supplementary.xlsx
