# Supplementary material for: Traversing through the Mechanistic Event Analysis in IL-6 and IL-17 Signaling for a New Therapeutic Paradigm in NSCLC
Source: Int J Mol Sci. 2024 Jan 19;25(2):1216. doi: 10.3390/ijms25021216 (PMC10816370; doi:10.3390/ijms25021216)
Supplement: Supplementary file 1 [file ijms-25-01216-s001.zip › ijms-2805359-supplementary.xlsx]

## Sheet: Export Summary
	This document was exported from Numbers. Each table was converted to an Excel worksheet. All other objects on each Numbers sheet were placed on separate worksheets. Please be aware that formula calculations may differ in Excel.
	Numbers Sheet Name	Numbers Table Name	Excel Worksheet Name
	S1 (Total rections)
		Table 1-1	S1 (Total rections) - Table 1-1
	S2 (Simulation graph)
		"All Drawings from the Sheet"	S2 (Simulation graph)
	S3 (Sensitivity matrix)
		Table 1	S3 (Sensitivity matrix)
	S4 (PC analysis)
		Components in PC analysis with 1.0 score	S4 (PC analysis) - Components i
	S5 (Flux analysis)
		Table 1-1	S5 (Flux analysis) - Table 1-1
	S6 (Model Reduction matrix)
		Table 1-1	S6 (Model Reduction matrix) - T
	S7 (Cross-talk point analysis)
		Table 1-1	S7 (Cross-talk point analysis)

## Sheet: S1 (Total rections) - Table 1-1
	Reaction number as per the model	Reactions
	1	[TUMOR CELL].LPS + [TUMOR CELL].[TLR 4] -> [TUMOR CELL].[LPs-TLR complex]
	2	[TUMOR CELL].[LPs-TLR complex] -> [TUMOR CELL].[Myd88/TIRAP] + [TUMOR CELL].[TRIF/TRAM]
	3	[TUMOR CELL].[IL-1B] + [TUMOR CELL].[IL-1B R] -> [TUMOR CELL].[IL-1B complex]
	4	[TUMOR CELL].[IL-1B complex] -> [TUMOR CELL].[Myd88/TIRAP]
	5	[TUMOR CELL].[Myd88/TIRAP] -> [TUMOR CELL].[Irak 1/4]
	6	[TUMOR CELL].[Irak 1/4] -> [TUMOR CELL].[TRAF 6]
	7	[TUMOR CELL].[TRIF/TRAM] -> [TUMOR CELL].[TRAF 6]
	8	[TUMOR CELL].[TRAF 6] -> [TUMOR CELL].Tak1
	9	[TUMOR CELL].Tak1 -> [TUMOR CELL].[NEMO complex] + [TUMOR CELL].MKK
	10	[TUMOR CELL].MKK -> [TUMOR CELL].[Erk1/2] + [TUMOR CELL].p38 + [TUMOR CELL].JNK + [TUMOR CELL].Irf3
	11	[TUMOR CELL].[NEMO complex] -> [TUMOR CELL].NFkB
	12	[TUMOR CELL].[Erk1/2] -> [TUMOR CELL].AP1
	13	[TUMOR CELL].[Pro-inflammatory cytokine gene] + [TUMOR CELL].NFkB + [TUMOR CELL].Irf3 + [TUMOR CELL].AP1 -> [TUMOR CELL].[PDGF-b] + [TUMOR CELL].[CCL-2] + [TUMOR CELL].TNFa + [TUMOR CELL].[IL-6 TC] + [TUMOR CELL].VEGF + [TUMOR CELL].[M-CSF] + [TUMOR CELL].NFkB + [TUMOR CELL].AP1 + [TUMOR CELL].Irf3
	14	[TUMOR CELL].[PDGF-b] -> [TYPE III IMMUNE RESPONSE].PDGF
	15	[TYPE III IMMUNE RESPONSE].PDGF + [TYPE III IMMUNE RESPONSE].[PDGF R] -> [TYPE III IMMUNE RESPONSE].[PDGF complex] + [TYPE III IMMUNE RESPONSE].PDGF
	16	[TYPE III IMMUNE RESPONSE].[PDGF complex] -> [TYPE III IMMUNE RESPONSE].PI3K
	17	[TYPE III IMMUNE RESPONSE].PI3K -> [TYPE III IMMUNE RESPONSE].Akt
	18	[TYPE III IMMUNE RESPONSE].Akt -> [TYPE III IMMUNE RESPONSE].mTOR + [TYPE III IMMUNE RESPONSE].[Nemo complex]
	19	[TYPE III IMMUNE RESPONSE].mTOR -> [TYPE III IMMUNE RESPONSE].[STAT 3]
	20	[TYPE III IMMUNE RESPONSE].[STAT 3] + [TYPE III IMMUNE RESPONSE].[HIF-a gene] -> [TYPE III IMMUNE RESPONSE].[HIF-a] + [TYPE III IMMUNE RESPONSE].[STAT 3]
	21	[TYPE III IMMUNE RESPONSE].[HIF-a] + [TYPE III IMMUNE RESPONSE].[VEGF gene] -> [TYPE III IMMUNE RESPONSE].VEGF + [TYPE III IMMUNE RESPONSE].[HIF-a]
	22	[TUMOR CELL].TNFa -> [TYPE III IMMUNE RESPONSE].[TNF a]
	23	[TYPE III IMMUNE RESPONSE].[TNF a] + [TYPE III IMMUNE RESPONSE].[TNF a R] -> [TYPE III IMMUNE RESPONSE].[TNF-a complex] + [TYPE III IMMUNE RESPONSE].[TNF a]
	24	[TYPE III IMMUNE RESPONSE].[TNF-a complex] -> [TYPE III IMMUNE RESPONSE].[JN Kinase] + [TYPE III IMMUNE RESPONSE].[Nemo complex]
	25	[TYPE III IMMUNE RESPONSE].[JN Kinase] -> [TYPE III IMMUNE RESPONSE].NFkB
	27	[TUMOR CELL].[CCL-2] -> [MONOCYTE TO M1 POLARIZATION].[CCL-2]
	28	[MONOCYTE TO M1 POLARIZATION].[CCL-2] + [MONOCYTE TO M1 POLARIZATION].[CCR-2] -> [MONOCYTE TO M1 POLARIZATION].[CCL-2 complex] + [MONOCYTE TO M1 POLARIZATION].[CCL-2]
	29	[MONOCYTE TO M1 POLARIZATION].[CCL-2 complex] -> [MONOCYTE TO M1 POLARIZATION].[JAK2/TYK2]
	30	[MONOCYTE TO M1 POLARIZATION].[STAT 3] + [MONOCYTE TO M1 POLARIZATION].[C/EBP-b gene] -> [MONOCYTE TO M1 POLARIZATION].[C/EBP-b] + [MONOCYTE TO M1 POLARIZATION].[STAT 3]
	31	[MONOCYTE TO M1 POLARIZATION].[C/EBP-b] + [MONOCYTE TO M1 POLARIZATION].[Inflammatory cytokine gene] -> [MONOCYTE TO M1 POLARIZATION].[IL-1b] + [MONOCYTE TO M1 POLARIZATION].[IL-23] + [MONOCYTE TO M1 POLARIZATION].[C/EBP-b]
	32	[MONOCYTE TO M1 POLARIZATION].[IL-23] + [MONOCYTE TO M1 POLARIZATION].[IL-23 R] -> [MONOCYTE TO M1 POLARIZATION].[IL-23 complex] + [MONOCYTE TO M1 POLARIZATION].[IL-23]
	33	[MONOCYTE TO M1 POLARIZATION].[IL-23 complex] -> [MONOCYTE TO M1 POLARIZATION].[JAK2/TYK2]
	34	[MONOCYTE TO M1 POLARIZATION].[JAK2/TYK2] -> [MONOCYTE TO M1 POLARIZATION].[STAT 3]
	35	[MONOCYTE TO M1 POLARIZATION].[IL-23] -> [T-CELL MEDIATED IMMUNE RESPONSE].[IL 23]
	36	[T-CELL MEDIATED IMMUNE RESPONSE].[IL 23] + [T-CELL MEDIATED IMMUNE RESPONSE].[IL-23 R] -> [T-CELL MEDIATED IMMUNE RESPONSE].[IL 23 complex] + [T-CELL MEDIATED IMMUNE RESPONSE].[IL 23]
	37	[T-CELL MEDIATED IMMUNE RESPONSE].[IL 23 complex] -> [T-CELL MEDIATED IMMUNE RESPONSE].[JAK 2/TYK 2]
	38	[T-CELL MEDIATED IMMUNE RESPONSE].[JAK 2/TYK 2] -> [T-CELL MEDIATED IMMUNE RESPONSE].[STAT 3] + [T-CELL MEDIATED IMMUNE RESPONSE].[STAT 4]
	39	[T-CELL MEDIATED IMMUNE RESPONSE].[STAT 4] + [T-CELL MEDIATED IMMUNE RESPONSE].[IFN-g gene] -> [T-CELL MEDIATED IMMUNE RESPONSE].[IFN-g] + [T-CELL MEDIATED IMMUNE RESPONSE].[STAT 4]
	40	[T-CELL MEDIATED IMMUNE RESPONSE].[STAT 3] + [T-CELL MEDIATED IMMUNE RESPONSE].[RORgt gene] -> [T-CELL MEDIATED IMMUNE RESPONSE].RORgt + [T-CELL MEDIATED IMMUNE RESPONSE].[STAT 3]
	41	[T-CELL MEDIATED IMMUNE RESPONSE].RORgt + [T-CELL MEDIATED IMMUNE RESPONSE].[Naive CD4+ cell] -> [T-CELL MEDIATED IMMUNE RESPONSE].[Th 17] + [T-CELL MEDIATED IMMUNE RESPONSE].RORgt
	42	[T-CELL MEDIATED IMMUNE RESPONSE].[Th 17] -> [T-CELL MEDIATED IMMUNE RESPONSE].[IL 17A/F] + [T-CELL MEDIATED IMMUNE RESPONSE].[IL 6]
	43	[T-CELL MEDIATED IMMUNE RESPONSE].[IL 17A/F] -> [TYPE III IMMUNE RESPONSE].[IL-17 A/F] + [MONOCYTE TO M1 POLARIZATION].[Mo_IL17 A/F] + [M2 MACROPHAGE].[M2_IL17A/F]
	44	[TYPE III IMMUNE RESPONSE].[IL-17 RA/C] + [TYPE III IMMUNE RESPONSE].[IL-17 A/F] -> [TYPE III IMMUNE RESPONSE].[IL-17 complex] + [TYPE III IMMUNE RESPONSE].[IL-17 A/F]
	45	[TYPE III IMMUNE RESPONSE].[IL-17 complex] -> [TYPE III IMMUNE RESPONSE].[Act 1]
	46	[TYPE III IMMUNE RESPONSE].[Act 1] -> [TYPE III IMMUNE RESPONSE].TRAF6
	47	[TYPE III IMMUNE RESPONSE].TRAF6 -> [TYPE III IMMUNE RESPONSE].[Tak 1]
	48	[TYPE III IMMUNE RESPONSE].[Tak 1] -> [TYPE III IMMUNE RESPONSE].MAPK + [TYPE III IMMUNE RESPONSE].[Nemo complex] + [TYPE III IMMUNE RESPONSE].[C/EBP-b/d]
	49	[TYPE III IMMUNE RESPONSE].[Nemo complex] -> [TYPE III IMMUNE RESPONSE].NFkB
	50	[TYPE III IMMUNE RESPONSE].MAPK -> [TYPE III IMMUNE RESPONSE].AP1
	51	[TYPE III IMMUNE RESPONSE].[C/EBP-b/d] + [TYPE III IMMUNE RESPONSE].NFkB + [TYPE III IMMUNE RESPONSE].AP1 + [TYPE III IMMUNE RESPONSE].[PIC gene] -> [TYPE III IMMUNE RESPONSE].IL6 + [TYPE III IMMUNE RESPONSE].IL8 + [TYPE III IMMUNE RESPONSE].[IL4/13] + [TYPE III IMMUNE RESPONSE].[TNF a] + [TYPE III IMMUNE RESPONSE].AP1 + [TYPE III IMMUNE RESPONSE].NFkB + [TYPE III IMMUNE RESPONSE].[C/EBP-b/d]
	52	[TYPE III IMMUNE RESPONSE].NFkB + [TYPE III IMMUNE RESPONSE].[Survival genes] -> [TYPE III IMMUNE RESPONSE].[Cyclin D1] + [TYPE III IMMUNE RESPONSE].[Bcl-xL] + [TYPE III IMMUNE RESPONSE].[Bcl-2] + [TYPE III IMMUNE RESPONSE].NFkB
	53	[MONOCYTE TO M1 POLARIZATION].[STAT 3] + [MONOCYTE TO M1 POLARIZATION].[IL6 gene] + [MONOCYTE TO M1 POLARIZATION].Mo_NFkB + [MONOCYTE TO M1 POLARIZATION].[Mo_C/EBP-b/d] + [MONOCYTE TO M1 POLARIZATION].Mo_AP1 -> [MONOCYTE TO M1 POLARIZATION].[IL-6] + [MONOCYTE TO M1 POLARIZATION].Mo_AP1 + [MONOCYTE TO M1 POLARIZATION].Mo_NFkB + [MONOCYTE TO M1 POLARIZATION].[STAT 3] + [MONOCYTE TO M1 POLARIZATION]…
	54	[T-CELL MEDIATED IMMUNE RESPONSE].[IFN-g] -> [TYPE III IMMUNE RESPONSE].[IFN g] + [MONOCYTE TO M1 POLARIZATION].Mo_IFNg + [DENDRITIC CELL].DC_IFNg
	55	[TYPE III IMMUNE RESPONSE].IFNgR + [TYPE III IMMUNE RESPONSE].[IFN g] -> [TYPE III IMMUNE RESPONSE].[IFNg complex] + [TYPE III IMMUNE RESPONSE].[IFN g]
	56	[TYPE III IMMUNE RESPONSE].[IFNg complex] -> [TYPE III IMMUNE RESPONSE].PI3K
	57	[TYPE III IMMUNE RESPONSE].NFkB + [TYPE III IMMUNE RESPONSE].[Inflammatory gene] -> [TYPE III IMMUNE RESPONSE].IL6 + [TYPE III IMMUNE RESPONSE].NFkB
	58	[TUMOR CELL].[IL-6 TC] -> [TYPE III IMMUNE RESPONSE].[IL6 TC] + [T-CELL MEDIATED IMMUNE RESPONSE].Th_IL6 + [M2 MACROPHAGE].IL_6
	59	[TYPE III IMMUNE RESPONSE].[IL6 TC] + [TYPE III IMMUNE RESPONSE].CD126 -> [TYPE III IMMUNE RESPONSE].[IL6 complex] + [TYPE III IMMUNE RESPONSE].[IL6 TC]
	60	[TYPE III IMMUNE RESPONSE].[IL6 complex] -> [TYPE III IMMUNE RESPONSE].[JAK1/JAK2]
	61	[TYPE III IMMUNE RESPONSE].[JAK1/JAK2] -> [TYPE III IMMUNE RESPONSE].[STAT 3]
	62	[MONOCYTE TO M1 POLARIZATION].[IFNgR1/R2] + [MONOCYTE TO M1 POLARIZATION].Mo_IFNg -> [MONOCYTE TO M1 POLARIZATION].[Mo_IFNg complex] + [MONOCYTE TO M1 POLARIZATION].Mo_IFNg
	63	[MONOCYTE TO M1 POLARIZATION].[Mo_IFNg complex] -> [MONOCYTE TO M1 POLARIZATION].[Mo_JAK1/JAK2]
	64	[MONOCYTE TO M1 POLARIZATION].[Mo_JAK1/JAK2] -> [MONOCYTE TO M1 POLARIZATION].[STAT 3]
	65	[MONOCYTE TO M1 POLARIZATION].[Mo_IL17 A/F] + [MONOCYTE TO M1 POLARIZATION].[Mo-I7 RA/C] -> [MONOCYTE TO M1 POLARIZATION].[Mo_IL 17 complex] + [MONOCYTE TO M1 POLARIZATION].[Mo_IL17 A/F]
	66	[MONOCYTE TO M1 POLARIZATION].[Mo_IL 17 complex] -> [MONOCYTE TO M1 POLARIZATION].[Mo_Act 1]
	67	[MONOCYTE TO M1 POLARIZATION].[Mo_Act 1] -> [MONOCYTE TO M1 POLARIZATION].Mo_TRAF6
	68	[MONOCYTE TO M1 POLARIZATION].Mo_TRAF6 -> [MONOCYTE TO M1 POLARIZATION].[Mo_Tak 1]
	69	[MONOCYTE TO M1 POLARIZATION].[Mo_Tak 1] -> [MONOCYTE TO M1 POLARIZATION].[Mo_NEMO complex] + [MONOCYTE TO M1 POLARIZATION].[Mo_C/EBP-b/d] + [MONOCYTE TO M1 POLARIZATION].Mo_MAPK
	70	[MONOCYTE TO M1 POLARIZATION].[Mo_NEMO complex] -> [MONOCYTE TO M1 POLARIZATION].Mo_NFkB
	71	[MONOCYTE TO M1 POLARIZATION].Mo_MAPK -> [MONOCYTE TO M1 POLARIZATION].Mo_AP1
	72	[DENDRITIC CELL].DC_IFNg + [DENDRITIC CELL].[DC_IFNgR1/R2] -> [DENDRITIC CELL].[DC_IFNg complex] + [DENDRITIC CELL].DC_IFNg
	73	[DENDRITIC CELL].[DC_IFNg complex] -> [DENDRITIC CELL].[DC_JAK1/Tyk2]
	74	[DENDRITIC CELL].[DC_JAK1/Tyk2] -> [DENDRITIC CELL].STAT1
	75	[DENDRITIC CELL].STAT1 + [DENDRITIC CELL].[IL12 gene] -> [DENDRITIC CELL].IL12 + [DENDRITIC CELL].STAT1
	76	[DENDRITIC CELL].IL12 -> [NK CELL].IL12 + [T-CELL MEDIATED IMMUNE RESPONSE].IL12
	77	[NK CELL].[IL 12 b1/b2] + [NK CELL].IL12 -> [NK CELL].[IL 12 complex] + [NK CELL].IL12
	78	[NK CELL].[IL 12 complex] -> [NK CELL].[NK_JAK2/Tyk2]
	79	[NK CELL].[NK_JAK2/Tyk2] -> [NK CELL].NK_STAT4
	80	[NK CELL].NK_STAT4 + [NK CELL].[NK_IFNg gene] -> [NK CELL].NK_IFNg + [NK CELL].NK_STAT4
	81	[T-CELL MEDIATED IMMUNE RESPONSE].IL12 + [T-CELL MEDIATED IMMUNE RESPONSE].[IL12 B1/B2] -> [T-CELL MEDIATED IMMUNE RESPONSE].[Th_IL 12 complex] + [T-CELL MEDIATED IMMUNE RESPONSE].IL12
	82	[T-CELL MEDIATED IMMUNE RESPONSE].[Th_IL 12 complex] -> [T-CELL MEDIATED IMMUNE RESPONSE].[JAK 2/TYK 2]
	83	[T-CELL MEDIATED IMMUNE RESPONSE].[STAT 4] + [T-CELL MEDIATED IMMUNE RESPONSE].[T-bet gene] -> [T-CELL MEDIATED IMMUNE RESPONSE].[T-bet] + [T-CELL MEDIATED IMMUNE RESPONSE].[STAT 4]
	84	[T-CELL MEDIATED IMMUNE RESPONSE].[T-bet] + [T-CELL MEDIATED IMMUNE RESPONSE].[Naive CD4+ cell] -> [T-CELL MEDIATED IMMUNE RESPONSE].[Th1 phenotype] + [T-CELL MEDIATED IMMUNE RESPONSE].[T-bet]
	85	[T-CELL MEDIATED IMMUNE RESPONSE].[Th1 phenotype] -> [T-CELL MEDIATED IMMUNE RESPONSE].[IFN-g]
	87	[T-CELL MEDIATED IMMUNE RESPONSE].[Th_IL 12 complex] -> [T-CELL MEDIATED IMMUNE RESPONSE].[CD8+ T cell]
	88	[T-CELL MEDIATED IMMUNE RESPONSE].[CD8+ T cell] -> [T-CELL MEDIATED IMMUNE RESPONSE].[Immune Response]
	89	[TYPE III IMMUNE RESPONSE].IL6 -> [T-CELL MEDIATED IMMUNE RESPONSE].Th_IL6 + [M2 MACROPHAGE].IL_6
	90	[MONOCYTE TO M1 POLARIZATION].[IL-6] -> [T-CELL MEDIATED IMMUNE RESPONSE].Th_IL6 + [M2 MACROPHAGE].IL_6
	91	[T-CELL MEDIATED IMMUNE RESPONSE].Th_IL6 + [T-CELL MEDIATED IMMUNE RESPONSE].IL6R -> [T-CELL MEDIATED IMMUNE RESPONSE].[Th_IL6 complex] + [T-CELL MEDIATED IMMUNE RESPONSE].Th_IL6
	92	[T-CELL MEDIATED IMMUNE RESPONSE].[Th_IL6 complex] -> [T-CELL MEDIATED IMMUNE RESPONSE].[JAK 1/JAK 2]
	93	[T-CELL MEDIATED IMMUNE RESPONSE].[JAK 1/JAK 2] -> [T-CELL MEDIATED IMMUNE RESPONSE].[STAT 3]
	94	[TYPE III IMMUNE RESPONSE].[IL4/13] -> [T-CELL MEDIATED IMMUNE RESPONSE].[IL 4/IL 13] + [M2 MACROPHAGE].[IL4/IL13] + MDSC.[IL4/ IL13]
	95	[T-CELL MEDIATED IMMUNE RESPONSE].[IL 4/IL 13] + [T-CELL MEDIATED IMMUNE RESPONSE].[IL4/13 Ra/Ra1] -> [T-CELL MEDIATED IMMUNE RESPONSE].[IL4/13 complex] + [T-CELL MEDIATED IMMUNE RESPONSE].[IL 4/IL 13]
	96	[T-CELL MEDIATED IMMUNE RESPONSE].[IL4/13 complex] -> [T-CELL MEDIATED IMMUNE RESPONSE].[JAK1/3-Tyk2]
	97	[T-CELL MEDIATED IMMUNE RESPONSE].[JAK1/3-Tyk2] -> [T-CELL MEDIATED IMMUNE RESPONSE].[STAT 6]
	98	[T-CELL MEDIATED IMMUNE RESPONSE].[STAT 6] + [T-CELL MEDIATED IMMUNE RESPONSE].[GATA 3 gene] -> [T-CELL MEDIATED IMMUNE RESPONSE].[GATA 3] + [T-CELL MEDIATED IMMUNE RESPONSE].[STAT 6]
	99	[T-CELL MEDIATED IMMUNE RESPONSE].[Naive CD4+ cell] + [T-CELL MEDIATED IMMUNE RESPONSE].[GATA 3] -> [T-CELL MEDIATED IMMUNE RESPONSE].Th2 + [T-CELL MEDIATED IMMUNE RESPONSE].[GATA 3]
	100	[T-CELL MEDIATED IMMUNE RESPONSE].Th2 -> [T-CELL MEDIATED IMMUNE RESPONSE].[Tumor progression] + [T-CELL MEDIATED IMMUNE RESPONSE].[Immune tolerance]
	101	[M2 MACROPHAGE].[IL4/IL13] + [M2 MACROPHAGE].[IL4/13 R] -> [M2 MACROPHAGE].[IL4/IL13 complex] + [M2 MACROPHAGE].[IL4/IL13]
	102	[M2 MACROPHAGE].[IL4/IL13 complex] -> [M2 MACROPHAGE].[JAK 1/3-Tyk2] + [M2 MACROPHAGE].PI3k
	103	[M2 MACROPHAGE].[JAK 1/3-Tyk2] -> [M2 MACROPHAGE].STAT6
	104	[M2 MACROPHAGE].STAT6 + [M2 MACROPHAGE].[GATA3 gene] -> [M2 MACROPHAGE].GATA3 + [M2 MACROPHAGE].STAT6
	105	[M2 MACROPHAGE].GATA3 -> [M2 MACROPHAGE].[M2 homeostasis]
	106	[MONOCYTE TO M1 POLARIZATION].[IL-1b] -> MDSC.IL1b
	107	MDSC.IL1b + MDSC.[IL1b R] -> MDSC.[IL1b complex] + MDSC.IL1b
	108	MDSC.[IL1b complex] -> MDSC.JAK1
	109	MDSC.JAK1 -> MDSC.STAT1
	110	MDSC.STAT1 + MDSC.Suppressive_genes + MDSC.STAT6 -> MDSC.[IL-10] + MDSC.[TGF-b] + [T-CELL MEDIATED IMMUNE RESPONSE].Arginase + [T-CELL MEDIATED IMMUNE RESPONSE].iNOS + MDSC.STAT1 + MDSC.STAT6
	111	MDSC.[IL4/ IL13] + MDSC.CD124 -> MDSC.[IL4/13_complex] + MDSC.[IL4/ IL13]
	112	MDSC.[IL4/13_complex] -> MDSC.[JAK1/3-Tyk 2]
	113	MDSC.[JAK1/3-Tyk 2] -> MDSC.STAT6
	114	[TYPE III IMMUNE RESPONSE].VEGF -> MDSC.M_VEGF
	115	[TUMOR CELL].VEGF -> MDSC.M_VEGF
	116	MDSC.M_VEGF + MDSC.[VEGF R] -> MDSC.[VEGF complex] + MDSC.M_VEGF
	117	MDSC.[VEGF complex] -> MDSC.Erk
	118	MDSC.Erk + MDSC.Survival_gene -> MDSC.[Cyclin D1] + MDSC.[Bcl-xL] + MDSC.[c-myc] + MDSC.Erk
	119	MDSC.[TGF-b] -> [T-CELL MEDIATED IMMUNE RESPONSE].[TGF- b]
	120	[T-CELL MEDIATED IMMUNE RESPONSE].[TGF- b] + [T-CELL MEDIATED IMMUNE RESPONSE].[TGF-b R] -> [T-CELL MEDIATED IMMUNE RESPONSE].[TGF-b complex] + [T-CELL MEDIATED IMMUNE RESPONSE].[TGF- b]
	121	[T-CELL MEDIATED IMMUNE RESPONSE].[TGF-b complex] -> [T-CELL MEDIATED IMMUNE RESPONSE].[Smad 2/3]
	122	[T-CELL MEDIATED IMMUNE RESPONSE].[Smad 2/3] + [T-CELL MEDIATED IMMUNE RESPONSE].[Smad 4_gene] -> [T-CELL MEDIATED IMMUNE RESPONSE].[Smad 4] + [T-CELL MEDIATED IMMUNE RESPONSE].[Smad 2/3]
	123	[T-CELL MEDIATED IMMUNE RESPONSE].[Smad 4] + [T-CELL MEDIATED IMMUNE RESPONSE].FoxP3_gene -> [T-CELL MEDIATED IMMUNE RESPONSE].FoxP3 + [T-CELL MEDIATED IMMUNE RESPONSE].[Smad 4]
	124	[T-CELL MEDIATED IMMUNE RESPONSE].FoxP3 + [T-CELL MEDIATED IMMUNE RESPONSE].[Naive CD4+ cell] -> [T-CELL MEDIATED IMMUNE RESPONSE].Treg + [T-CELL MEDIATED IMMUNE RESPONSE].FoxP3
	125	[T-CELL MEDIATED IMMUNE RESPONSE].Treg -> [T-CELL MEDIATED IMMUNE RESPONSE].[Immune tolerance]
	126	[T-CELL MEDIATED IMMUNE RESPONSE].Arginase -> [T-CELL MEDIATED IMMUNE RESPONSE].[Immune tolerance]
	127	[M2 MACROPHAGE].[M2_IL17A/F] + [M2 MACROPHAGE].[M2_IL17A/F R] -> [M2 MACROPHAGE].[IL 17A//F complex] + [M2 MACROPHAGE].[M2_IL17A/F]
	128	[M2 MACROPHAGE].[IL 17A//F complex] -> [M2 MACROPHAGE].Act1
	129	[M2 MACROPHAGE].Act1 -> [M2 MACROPHAGE].M2_TRAF6
	130	[M2 MACROPHAGE].M2_TRAF6 -> [M2 MACROPHAGE].M2_Tak1
	131	[M2 MACROPHAGE].M2_Tak1 -> [M2 MACROPHAGE].[Nemo-complex] + [M2 MACROPHAGE].[C-EBP_b/d] + [M2 MACROPHAGE].[M2_Erk1/2] + [M2 MACROPHAGE].[MKK4/7]
	132	[M2 MACROPHAGE].[M2_Erk1/2] -> [M2 MACROPHAGE].[AP 1]
	133	[M2 MACROPHAGE].[Nemo-complex] -> [M2 MACROPHAGE].M2_NFkB
	134	[M2 MACROPHAGE].M2_NFkB + [M2 MACROPHAGE].[C-EBP_b/d] + [M2 MACROPHAGE].[AP 1] + [M2 MACROPHAGE].[PSM gene] -> [M2 MACROPHAGE].M2_VEGF + [M2 MACROPHAGE].[Bcl- xL] + [M2 MACROPHAGE].[Bcl- 2] + [M2 MACROPHAGE].[cyclin D1] + [M2 MACROPHAGE].[c- myc] + [M2 MACROPHAGE].[C-EBP_b/d] + [M2 MACROPHAGE].[AP 1] + [M2 MACROPHAGE].M2_NFkB
	135	[M2 MACROPHAGE].LPS + [M2 MACROPHAGE].TLR4 -> [M2 MACROPHAGE].[LPS_TLR4 complex] + [M2 MACROPHAGE].LPS
	136	[M2 MACROPHAGE].[LPS_TLR4 complex] -> [M2 MACROPHAGE].Myd88
	137	[M2 MACROPHAGE].Myd88 -> [M2 MACROPHAGE].[IRAK1/4]
	138	[M2 MACROPHAGE].[IRAK1/4] -> [M2 MACROPHAGE].M2_TRAF6
	139	[TUMOR CELL].[M-CSF] -> [M2 MACROPHAGE].[M- CSF]
	140	[M2 MACROPHAGE].[M- CSF] + [M2 MACROPHAGE].[M-CSF R] -> [M2 MACROPHAGE].[M-CSF complex] + [M2 MACROPHAGE].[M- CSF]
	141	[M2 MACROPHAGE].[M-CSF complex] -> [M2 MACROPHAGE].PI3k
	142	[M2 MACROPHAGE].PI3k -> [M2 MACROPHAGE].AKt
	143	[M2 MACROPHAGE].AKt -> [M2 MACROPHAGE].[Nemo-complex]
	144	[M2 MACROPHAGE].M2_NFkB + [M2 MACROPHAGE].[Nlrp3 gene] -> [M2 MACROPHAGE].Nlrp3 + [M2 MACROPHAGE].M2_NFkB
	145	[M2 MACROPHAGE].Nlrp3 + [M2 MACROPHAGE].ASC + [M2 MACROPHAGE].[Pro-caspase 1] -> [M2 MACROPHAGE].[Nlrp3 complex] + [M2 MACROPHAGE].Nlrp3
	146	[M2 MACROPHAGE].M2_NFkB + [M2 MACROPHAGE].PC_gene -> [M2 MACROPHAGE].[IL- 1b] + [M2 MACROPHAGE].[IL-18] + [M2 MACROPHAGE].M2_NFkB
	147	[M2 MACROPHAGE].[Nlrp3 complex] -> [M2 MACROPHAGE].[Capase 1]
	148	[M2 MACROPHAGE].[Capase 1] -> [M2 MACROPHAGE].[IL- 1b] + [M2 MACROPHAGE].[IL-18]
	149	[M2 MACROPHAGE].[IL- 1b] -> [M2 MACROPHAGE].[Chronic Inflammation]
	151	[M2 MACROPHAGE].IL_6 + [M2 MACROPHAGE].IL6R -> [M2 MACROPHAGE].[IL6 com] + [M2 MACROPHAGE].IL_6
	152	[M2 MACROPHAGE].[IL6 com] -> [M2 MACROPHAGE].PI3k + [M2 MACROPHAGE].[M2_Erk1/2]
	153	[M2 MACROPHAGE].[MKK4/7] -> [M2 MACROPHAGE].JNk
	154	[M2 MACROPHAGE].M2_NFkB + [M2 MACROPHAGE].[Autophagy genes] -> [M2 MACROPHAGE].[Beclin-1] + [M2 MACROPHAGE].[Atg 5] + [M2 MACROPHAGE].LC3II + [M2 MACROPHAGE].[ATG 3] + [M2 MACROPHAGE].[ULK1/2] + [M2 MACROPHAGE].[ATG 12] + [M2 MACROPHAGE].M2_NFkB
	155	[M2 MACROPHAGE].[Autophagy genes] + [M2 MACROPHAGE].[M2_Erk1/2] -> [M2 MACROPHAGE].LC3II + [M2 MACROPHAGE].[Beclin-1] + [M2 MACROPHAGE].[M2_Erk1/2]
	156	[M2 MACROPHAGE].[AP 1] + [M2 MACROPHAGE].[Autophagy genes] -> [M2 MACROPHAGE].[ATG 7] + [M2 MACROPHAGE].LC3II + [M2 MACROPHAGE].[Atg 5] + [M2 MACROPHAGE].[Beclin-1] + [M2 MACROPHAGE].[AP 1]
	157	[M2 MACROPHAGE].[C-EBP_b/d] + [M2 MACROPHAGE].[Autophagy genes] -> [M2 MACROPHAGE].LC3II + [M2 MACROPHAGE].[Beclin-1] + [M2 MACROPHAGE].[C-EBP_b/d]
	158	[M2 MACROPHAGE].JNk + [M2 MACROPHAGE].[Autophagy genes] -> [M2 MACROPHAGE].[VPS 34/15] + [M2 MACROPHAGE].[ATG 7] + [M2 MACROPHAGE].[Atg 5] + [M2 MACROPHAGE].LC3II + [M2 MACROPHAGE].[ATG 12] + [M2 MACROPHAGE].[ULK1/2] + [M2 MACROPHAGE].JNk
	159	[M2 MACROPHAGE].[ATG 13] + [M2 MACROPHAGE].FIP200 + [M2 MACROPHAGE].[ULK1/2] -> [M2 MACROPHAGE].[ULK complex] + [M2 MACROPHAGE].[ULK1/2]
	160	[M2 MACROPHAGE].JNk + [M2 MACROPHAGE].[Bcl2/Beclin complex] -> [M2 MACROPHAGE].[Beclin-1] + [M2 MACROPHAGE].[Bcl- 2] + [M2 MACROPHAGE].JNk
	161	[M2 MACROPHAGE].[VPS 34/15] + [M2 MACROPHAGE].[Beclin-1] + [M2 MACROPHAGE].[ATG 14L] + [M2 MACROPHAGE].Ambra1 + [M2 MACROPHAGE].UVRAG -> [M2 MACROPHAGE].[PI3KC3 complex] + [M2 MACROPHAGE].[VPS 34/15] + [M2 MACROPHAGE].[Beclin-1]
	162	[M2 MACROPHAGE].[ULK complex] + [M2 MACROPHAGE].[PI3KC3 complex] -> [M2 MACROPHAGE].Phagophore + [M2 MACROPHAGE].[ULK complex] + [M2 MACROPHAGE].[PI3KC3 complex]
	163	[M2 MACROPHAGE].[ATG 12] + [M2 MACROPHAGE].[Atg 5] + [M2 MACROPHAGE].[ATG 7] + [M2 MACROPHAGE].[ATG 10] + [M2 MACROPHAGE].[ATG 16L] -> [M2 MACROPHAGE].[ATGs complex] + [M2 MACROPHAGE].[Atg 5] + [M2 MACROPHAGE].[ATG 12] + [M2 MACROPHAGE].[ATG 7]
	164	[M2 MACROPHAGE].[ATG 3] + [M2 MACROPHAGE].[ATG 7] + [M2 MACROPHAGE].[ATG 4B] + [M2 MACROPHAGE].[Pro-LC3] -> [M2 MACROPHAGE].LC3II + [M2 MACROPHAGE].[ATG 7] + [M2 MACROPHAGE].[ATG 3]
	165	[M2 MACROPHAGE].Phagophore + [M2 MACROPHAGE].LC3II + [M2 MACROPHAGE].[ATGs complex] -> [M2 MACROPHAGE].Autophagosome + [M2 MACROPHAGE].LC3II + [M2 MACROPHAGE].[ATGs complex] + [M2 MACROPHAGE].Phagophore
	166	[M2 MACROPHAGE].Autophagosome + [M2 MACROPHAGE].Lysosome -> [M2 MACROPHAGE].Autolysosome + [M2 MACROPHAGE].Autophagosome
	167	[M2 MACROPHAGE].Autolysosome -> [M2 MACROPHAGE].Autophagy
	168	MDSC.[IL-10] -> [T-CELL MEDIATED IMMUNE RESPONSE].IL10
	169	[T-CELL MEDIATED IMMUNE RESPONSE].[Th_IL6 complex] + [T-CELL MEDIATED IMMUNE RESPONSE].Treg -> [T-CELL MEDIATED IMMUNE RESPONSE].[Immune Response] + [T-CELL MEDIATED IMMUNE RESPONSE].[Th_IL6 complex]
	170	[T-CELL MEDIATED IMMUNE RESPONSE].[IFN-g] + [T-CELL MEDIATED IMMUNE RESPONSE].[Th 17] -> [T-CELL MEDIATED IMMUNE RESPONSE].[Immune Response] + [T-CELL MEDIATED IMMUNE RESPONSE].[IFN-g]
	171	[T-CELL MEDIATED IMMUNE RESPONSE].IL10 + [T-CELL MEDIATED IMMUNE RESPONSE].[Th1 phenotype] -> [T-CELL MEDIATED IMMUNE RESPONSE].[Immune tolerance] + [T-CELL MEDIATED IMMUNE RESPONSE].IL10
	172	[T-CELL MEDIATED IMMUNE RESPONSE].[GATA 3] + [T-CELL MEDIATED IMMUNE RESPONSE].[Th1 phenotype] -> [T-CELL MEDIATED IMMUNE RESPONSE].[Immune tolerance] + [T-CELL MEDIATED IMMUNE RESPONSE].[GATA 3]
	173	[T-CELL MEDIATED IMMUNE RESPONSE].FoxP3 + [T-CELL MEDIATED IMMUNE RESPONSE].[Th 17] -> [T-CELL MEDIATED IMMUNE RESPONSE].[Immune Response] + [T-CELL MEDIATED IMMUNE RESPONSE].FoxP3
	174	[T-CELL MEDIATED IMMUNE RESPONSE].[Smad 4] + [T-CELL MEDIATED IMMUNE RESPONSE].[RORgt gene] -> [T-CELL MEDIATED IMMUNE RESPONSE].RORgt + [T-CELL MEDIATED IMMUNE RESPONSE].[Smad 4]
	175	[TUMOR CELL].JNK -> [TUMOR CELL].AP1
	176	[TUMOR CELL].p38 -> [TUMOR CELL].AP1
	177	[T-CELL MEDIATED IMMUNE RESPONSE].iNOS -> [T-CELL MEDIATED IMMUNE RESPONSE].[Immune tolerance]
	178	[M2 MACROPHAGE].[IL-18] -> [M2 MACROPHAGE].[Chronic Inflammation]
							350267
							350267
							350267
							350267
							350267

## Sheet: S3 (Sensitivity matrix)
		MDSC.CD124	MDSC.Erk	MDSC.IL1b	MDSC.JAK1	MDSC.M_VEGF	MDSC.STAT1	MDSC.STAT6	MDSC.Suppressive_genes	MDSC.Survival_gene	MDSC.[Bcl-xL]	MDSC.[Cyclin D1]	MDSC.[IL-10]	MDSC.[IL1b R]	MDSC.[IL1b complex]	MDSC.[IL4/ IL13]	MDSC.[IL4/13_complex]	MDSC.[JAK1/3-Tyk 2]	MDSC.[TGF-b]	MDSC.[VEGF R]	MDSC.[VEGF complex]	MDSC.[c-myc]	[DENDRITIC CELL].DC_IFNg	[DENDRITIC CELL].IL12	[DENDRITIC CELL].STAT1	[DENDRITIC CELL].[DC_IFNg complex]	[DENDRITIC CELL].[DC_IFNgR1/R2]	[DENDRITIC CELL].[DC_JAK1/Tyk2]	[DENDRITIC CELL].[IL12 gene]	[NK CELL].IL12	[NK CELL].NK_IFNg	[NK CELL].NK_STAT4	[NK CELL].[IL 12 b1/b2]	[NK CELL].[IL 12 complex]	[NK CELL].[NK_IFNg gene]	[NK CELL].[NK_JAK2/Tyk2]	[TUMOR CELL].AP1	[TUMOR CELL].Irf3	[TUMOR CELL].JNK	[TUMOR CELL].LPS	[TUMOR CELL].MKK	[TUMOR CELL].NFkB	[TUMOR CELL].TNFa	[TUMOR CELL].Tak1	[TUMOR CELL].VEGF	[TUMOR CELL].[CCL-2]	[TUMOR CELL].[Erk1/2]	[TUMOR CELL].[IL-1B R]	[TUMOR CELL].[IL-1B complex]
	MDSC.CD124	0	0	0	0	0	0	0.92382	0	0	0	0	0	0	0	0	0.3226	0.59926	0	0	0	0	0	0	0	0	0	0	0	0	0	0	0	0	0	0	0	0	0	0	0	0	0	0	0	0	0	0	0
	MDSC.Erk	0	0	0	0	0	0	0	0	0	0	0	0	0	0	0	0	0	0	0	0	0	0	0	0	0	0	0	0	0	0	0	0	0	0	0	0	0	0	0	0	0	0	0	0	0	0	0	0
	MDSC.IL1b	0	0	0	0.003689	0	0.044488	0	0	0	0	0	0	0	0.048417	0	0	0	0	0	0	0	0	0	0	0	0	0	0	0	0	0	0	0	0	0	0	0	0	0	0	0	0	0	0	0	0	0	0
	MDSC.JAK1	0	0	0	0	0	1	0	0	0	0	0	0	0	0	0	0	0	0	0	0	0	0	0	0	0	0	0	0	0	0	0	0	0	0	0	0	0	0	0	0	0	0	0	0	0	0	0	0
	MDSC.M_VEGF	0	0.023834	0	0	0	0	0	0	0	0	0	0	0	0	0	0	0	0	0	0.0090977	0	0	0	0	0	0	0	0	0	0	0	0	0	0	0	0	0	0	0	0	0	0	0	0	0	0	0	0
	MDSC.STAT1	0	0	0	0	0	0	0	0	0	0	0	0	0	0	0	0	0	0	0	0	0	0	0	0	0	0	0	0	0	0	0	0	0	0	0	0	0	0	0	0	0	0	0	0	0	0	0	0
	MDSC.STAT6	0	0	0	0	0	0	0	0	0	0	0	0	0	0	0	0	0	0	0	0	0	0	0	0	0	0	0	0	0	0	0	0	0	0	0	0	0	0	0	0	0	0	0	0	0	0	0	0
	MDSC.Suppressive_genes	0	0	0	0	0	0	0	0	0	0	0	0.094147	0	0	0	0	0	0.093393	0	0	0	0	0	0	0	0	0	0	0	0	0	0	0	0	0	0	0	0	0	0	0	0	0	0	0	0	0	0
	MDSC.Survival_gene	0	0	0	0	0	0	0	0	0	0.1029	0.1029	0	0	0	0	0	0	0	0	0	0.1029	0	0	0	0	0	0	0	0	0	0	0	0	0	0	0	0	0	0	0	0	0	0	0	0	0	0	0
	MDSC.[Bcl-xL]	0	0	0	0	0	0	0	0	0	0	0	0	0	0	0	0	0	0	0	0	0	0	0	0	0	0	0	0	0	0	0	0	0	0	0	0	0	0	0	0	0	0	0	0	0	0	0	0
	MDSC.[Cyclin D1]	0	0	0	0	0	0	0	0	0	0	0	0	0	0	0	0	0	0	0	0	0	0	0	0	0	0	0	0	0	0	0	0	0	0	0	0	0	0	0	0	0	0	0	0	0	0	0	0
	MDSC.[IL-10]	0	0	0	0	0	0	0	0	0	0	0	0	0	0	0	0	0	0	0	0	0	0	0	0	0	0	0	0	0	0	0	0	0	0	0	0	0	0	0	0	0	0	0	0	0	0	0	0
	MDSC.[IL1b R]	0	0	0	0.056243	0	0.6503	0	0	0	0	0	0	0	0.68346	0	0	0	0	0	0	0	0	0	0	0	0	0	0	0	0	0	0	0	0	0	0	0	0	0	0	0	0	0	0	0	0	0	0
	MDSC.[IL1b complex]	0	0	0	0.049512	0	0.70044	0	0	0	0	0	0	0	0	0	0	0	0	0	0	0	0	0	0	0	0	0	0	0	0	0	0	0	0	0	0	0	0	0	0	0	0	0	0	0	0	0	0
	MDSC.[IL4/ IL13]	0	0	0	0	0	0	0.014615	0	0	0	0	0	0	0	0	0.0061248	0.010235	0	0	0	0	0	0	0	0	0	0	0	0	0	0	0	0	0	0	0	0	0	0	0	0	0	0	0	0	0	0	0
	MDSC.[IL4/13_complex]	0	0	0	0	0	0	1	0	0	0	0	0	0	0	0	0	0.9846	0	0	0	0	0	0	0	0	0	0	0	0	0	0	0	0	0	0	0	0	0	0	0	0	0	0	0	0	0	0	0
	MDSC.[JAK1/3-Tyk 2]	0	0	0	0	0	0	1	0	0	0	0	0	0	0	0	0	0	0	0	0	0	0	0	0	0	0	0	0	0	0	0	0	0	0	0	0	0	0	0	0	0	0	0	0	0	0	0	0
	MDSC.[TGF-b]	0	0	0	0	0	0	0	0	0	0	0	0	0	0	0	0	0	0	0	0	0	0	0	0	0	0	0	0	0	0	0	0	0	0	0	0	0	0	0	0	0	0	0	0	0	0	0	0
	MDSC.[VEGF R]	0	0.98921	0	0	0	0	0	0	0	0	0	0	0	0	0	0	0	0	0	0.30745	0	0	0	0	0	0	0	0	0	0	0	0	0	0	0	0	0	0	0	0	0	0	0	0	0	0	0	0
	MDSC.[VEGF complex]	0	1	0	0	0	0	0	0	0	0	0	0	0	0	0	0	0	0	0	0	0	0	0	0	0	0	0	0	0	0	0	0	0	0	0	0	0	0	0	0	0	0	0	0	0	0	0	0
	MDSC.[c-myc]	0	0	0	0	0	0	0	0	0	0	0	0	0	0	0	0	0	0	0	0	0	0	0	0	0	0	0	0	0	0	0	0	0	0	0	0	0	0	0	0	0	0	0	0	0	0	0	0
	[DENDRITIC CELL].DC_IFNg	0	0	0	0	0	0	0	0	0	0	0	0	0	0	0	0	0	0	0	0	0	0	0	0.038053	0.022891	0	0.029715	0	0	0	0	0	0	0	0	0	0	0	0	0	0	0	0	0	0	0	0	0
	[DENDRITIC CELL].IL12	0	0	0	0	0	0	0	0	0	0	0	0	0	0	0	0	0	0	0	0	0	0	0	0	0	0	0	0	0.62214	0	0.009575	0	0.025219	0	0.0055677	0	0	0	0	0	0	0	0	0	0	0	0	0
	[DENDRITIC CELL].STAT1	0	0	0	0	0	0	0	0	0	0	0	0	0	0	0	0	0	0	0	0	0	0	0	0	0	0	0	0	0	0	0	0	0	0	0	0	0	0	0	0	0	0	0	0	0	0	0	0
	[DENDRITIC CELL].[DC_IFNg complex]	0	0	0	0	0	0	0	0	0	0	0	0	0	0	0	0	0	0	0	0	0	0	0	0.99461	0	0	0.89543	0	0	0	0	0	0	0	0	0	0	0	0	0	0	0	0	0	0	0	0	0
	[DENDRITIC CELL].[DC_IFNgR1/R2]	0	0	0	0	0	0	0	0	0	0	0	0	0	0	0	0	0	0	0	0	0	0	0	0.86247	0.44334	0	0.63483	0	0	0	0	0	0	0	0	0	0	0	0	0	0	0	0	0	0	0	0	0
	[DENDRITIC CELL].[DC_JAK1/Tyk2]	0	0	0	0	0	0	0	0	0	0	0	0	0	0	0	0	0	0	0	0	0	0	0	0.99553	0	0	0	0	0	0	0	0	0	0	0	0	0	0	0	0	0	0	0	0	0	0	0	0
	[DENDRITIC CELL].[IL12 gene]	0	0	0	0	0	0	0	0	0	0	0	0	0	0	0	0	0	0	0	0	0	0	0.040242	0	0	0	0	0	0.0062334	0	2.6754e-05	0	8.9447e-05	0	1.51e-05	0	0	0	0	0	0	0	0	0	0	0	0	0
	[NK CELL].IL12	0	0	0	0	0	0	0	0	0	0	0	0	0	0	0	0	0	0	0	0	0	0	0	0	0	0	0	0	0	0	0.028988	0	0.074361	0	0.017126	0	0	0	0	0	0	0	0	0	0	0	0	0
	[NK CELL].NK_IFNg	0	0	0	0	0	0	0	0	0	0	0	0	0	0	0	0	0	0	0	0	0	0	0	0	0	0	0	0	0	0	0	0	0	0	0	0	0	0	0	0	0	0	0	0	0	0	0	0
	[NK CELL].NK_STAT4	0	0	0	0	0	0	0	0	0	0	0	0	0	0	0	0	0	0	0	0	0	0	0	0	0	0	0	0	0	0	0	0	0	0	0	0	0	0	0	0	0	0	0	0	0	0	0	0
	[NK CELL].[IL 12 b1/b2]	0	0	0	0	0	0	0	0	0	0	0	0	0	0	0	0	0	0	0	0	0	0	0	0	0	0	0	0	0	0	0.29312	0	0.75261	0	0.1719	0	0	0	0	0	0	0	0	0	0	0	0	0
	[NK CELL].[IL 12 complex]	0	0	0	0	0	0	0	0	0	0	0	0	0	0	0	0	0	0	0	0	0	0	0	0	0	0	0	0	0	0	0.33743	0	0	0	0.20637	0	0	0	0	0	0	0	0	0	0	0	0	0
	[NK CELL].[NK_IFNg gene]	0	0	0	0	0	0	0	0	0	0	0	0	0	0	0	0	0	0	0	0	0	0	0	0	0	0	0	0	0	0.19895	0	0	0	0	0	0	0	0	0	0	0	0	0	0	0	0	0	0
	[NK CELL].[NK_JAK2/Tyk2]	0	0	0	0	0	0	0	0	0	0	0	0	0	0	0	0	0	0	0	0	0	0	0	0	0	0	0	0	0	0	0.88045	0	0	0	0	0	0	0	0	0	0	0	0	0	0	0	0	0
	[TUMOR CELL].AP1	0	0	0	0	0	0	0	0	0	0	0	0	0	0	0	0	0	0	0	0	0	0	0	0	0	0	0	0	0	0	0	0	0	0	0	0	0	0	0	0	0	0	0	0	0	0	0	0
	[TUMOR CELL].Irf3	0	0	0	0	0	0	0	0	0	0	0	0	0	0	0	0	0	0	0	0	0	0	0	0	0	0	0	0	0	0	0	0	0	0	0	0	0	0	0	0	0	0	0	0	0	0	0	0
	[TUMOR CELL].JNK	0	0	0	0	0	0	0	0	0	0	0	0	0	0	0	0	0	0	0	0	0	0	0	0	0	0	0	0	0	0	0	0	0	0	0	0.0004316	0	0	0	0	0	0	0	0	0	0	0	0
	[TUMOR CELL].LPS	0	0	0	0	0	0	0	0	0	0	0	0	0	0	0	0	0	0	0	0	0	0	0	0	0	0	0	0	0	0	0	0	0	0	0	2.552e-08	0.0010593	0.0010593	0	0.047401	0.0010819	0	0.9182	0	0	0.0010593	0	0
	[TUMOR CELL].MKK	0	0	0	0	0	0	0	0	0	0	0	0	0	0	0	0	0	0	0	0	0	0	0	0	0	0	0	0	0	0	0	0	0	0	0	2.3705e-05	0.10416	0.10415	0	0	0	0	0	0	0	0.10415	0	0
	[TUMOR CELL].NFkB	0	0	0	0	0	0	0	0	0	0	0	0	0	0	0	0	0	0	0	0	0	0	0	0	0	0	0	0	0	0	0	0	0	0	0	0	0	0	0	0	0	0	0	0	0	0	0	0
	[TUMOR CELL].TNFa	0	0	0	0	0	0	0	0	0	0	0	0	0	0	0	0	0	0	0	0	0	0	0	0	0	0	0	0	0	0	0	0	0	0	0	0	0	0	0	0	0	0	0	0	0	0	0	0
	[TUMOR CELL].Tak1	0	0	0	0	0	0	0	0	0	0	0	0	0	0	0	0	0	0	0	0	0	0	0	0	0	0	0	0	0	0	0	0	0	0	0	5.0493e-07	0.0051527	0.0051525	0	0.096616	0.0052396	0	0	0	0	0.0051525	0	0
	[TUMOR CELL].VEGF	0	0.0052853	0	0	0.41318	0	0	0	0	0	0	0	0	0	0	0	0	0	0	0.0010047	0	0	0	0	0	0	0	0	0	0	0	0	0	0	0	0	0	0	0	0	0	0	0	0	0	0	0	0
	[TUMOR CELL].[CCL-2]	0	0	0	0	0	0	0	0	0	0	0	0	0	0	0	0	0	0	0	0	0	0	0	0	0	0	0	0	0	0	0	0	0	0	0	0	0	0	0	0	0	0	0	0	0	0	0	0
	[TUMOR CELL].[Erk1/2]	0	0	0	0	0	0	0	0	0	0	0	0	0	0	0	0	0	0	0	0	0	0	0	0	0	0	0	0	0	0	0	0	0	0	0	0.0004316	0	0	0	0	0	0	0	0	0	0	0	0
	[TUMOR CELL].[IL-1B R]	0	0	0	0	0	0	0	0	0	0	0	0	0	0	0	0	0	0	0	0	0	0	0	0	0	0	0	0	0	0	0	0	0	0	0	1.4462e-11	9.4479e-07	9.4478e-07	0	6.7759e-05	9.6591e-07	0	0.0024274	0	0	9.4478e-07	0	0.65266
	[TUMOR CELL].[IL-1B complex]	0	0	0	0	0	0	0	0	0	0	0	0	0	0	0	0	0	0	0	0	0	0	0	0	0	0	0	0	0	0	0	0	0	0	0	1.69e-11	1.0784e-06	1.0784e-06	0	7.5859e-05	1.1024e-06	0	0.0026546	0	0	1.0784e-06	0	0
	[TUMOR CELL].[IL-1B]	0	0	0	0	0	0	0	0	0	0	0	0	0	0	0	0	0	0	0	0	0	0	0	0	0	0	0	0	0	0	0	0	0	0	0	1.4462e-11	9.4479e-07	9.4478e-07	0	6.7759e-05	9.6591e-07	0	0.0024274	0	0	9.4478e-07	0	0.65266
	[TUMOR CELL].[IL-6 TC]	0	0	0	0	0	0	0	0	0	0	0	0	0	0	0	0	0	0	0	0	0	0	0	0	0	0	0	0	0	0	0	0	0	0	0	0	0	0	0	0	0	0	0	0	0	0	0	0
	[TUMOR CELL].[Irak 1/4]	0	0	0	0	0	0	0	0	0	0	0	0	0	0	0	0	0	0	0	0	0	0	0	0	0	0	0	0	0	0	0	0	0	0	0	7.4874e-10	2.3819e-05	2.3818e-05	0	0.00092344	2.431e-05	0	0.016537	0	0	2.3818e-05	0	0
	[TUMOR CELL].[LPs-TLR complex]	0	0	0	0	0	0	0	0	0	0	0	0	0	0	0	0	0	0	0	0	0	0	0	0	0	0	0	0	0	0	0	0	0	0	0	2.9949e-08	0.0012001	0.0012001	0	0.051811	0.0012255	0	0.96633	0	0	0.0012001	0	0
	[TUMOR CELL].[M-CSF]	0	0	0	0	0	0	0	0	0	0	0	0	0	0	0	0	0	0	0	0	0	0	0	0	0	0	0	0	0	0	0	0	0	0	0	0	0	0	0	0	0	0	0	0	0	0	0	0
	[TUMOR CELL].[Myd88/TIRAP]	0	0	0	0	0	0	0	0	0	0	0	0	0	0	0	0	0	0	0	0	0	0	0	0	0	0	0	0	0	0	0	0	0	0	0	3.7923e-11	1.8463e-06	1.8463e-06	0	0.00010745	1.8865e-06	0	0.0032145	0	0	1.8463e-06	0	0
	[TUMOR CELL].[NEMO complex]	0	0	0	0	0	0	0	0	0	0	0	0	0	0	0	0	0	0	0	0	0	0	0	0	0	0	0	0	0	0	0	0	0	0	0	0	0	0	0	0	0.10553	0	0	0	0	0	0	0
	[TUMOR CELL].[PDGF-b]	0	0	0	0	0	0	0	0	0	0	0	0	0	0	0	0	0	0	0	0	0	0	0	0	0	0	0	0	0	0	0	0	0	0	0	0	0	0	0	0	0	0	0	0	0	0	0	0
	[TUMOR CELL].[Pro-inflammatory cytokine gene]	0	1.2318e-05	0	0	0.0022595	0	0	0	0	0	0	0	0	0	0	0	0	0	0	8.3763e-07	0	0	0	0	0	0	0	0	0	0	0	0	0	0	0	0	0	0	0	0	0	0.016523	0	0.018113	0.016523	0	0	0
	[TUMOR CELL].[TLR 4]	0	0	0	0	0	0	0	0	0	0	0	0	0	0	0	0	0	0	0	0	0	0	0	0	0	0	0	0	0	0	0	0	0	0	0	2.552e-08	0.0010593	0.0010593	0	0.047401	0.0010819	0	0.91794	0	0	0.0010593	0	0
	[TUMOR CELL].[TRAF 6]	0	0	0	0	0	0	0	0	0	0	0	0	0	0	0	0	0	0	0	0	0	0	0	0	0	0	0	0	0	0	0	0	0	0	0	6.2401e-08	0.001701	0.001701	0	0.059648	0.0017354	0	0.97198	0	0	0.001701	0	0
	[TUMOR CELL].[TRIF/TRAM]	0	0	0	0	0	0	0	0	0	0	0	0	0	0	0	0	0	0	0	0	0	0	0	0	0	0	0	0	0	0	0	0	0	0	0	4.4006e-08	0.0014851	0.0014851	0	0.056874	0.0015159	0	0.9744	0	0	0.0014851	0	0
	[TUMOR CELL].p38	0	0	0	0	0	0	0	0	0	0	0	0	0	0	0	0	0	0	0	0	0	0	0	0	0	0	0	0	0	0	0	0	0	0	0	0.0004316	0	0	0	0	0	0	0	0	0	0	0	0
	[T-CELL MEDIATED IMMUNE RESPONSE].Arginase	0	0	0	0	0	0	0	0	0	0	0	0	0	0	0	0	0	0	0	0	0	0	0	0	0	0	0	0	0	0	0	0	0	0	0	0	0	0	0	0	0	0	0	0	0	0	0	0
	[T-CELL MEDIATED IMMUNE RESPONSE].FoxP3	0	0	0	0	0	0	0	0	0	0	0	0	0	0	0	0	0	0	0	0	0	0	0	0	0	0	0	0	0	0	0	0	0	0	0	0	0	0	0	0	0	0	0	0	0	0	0	0
	[T-CELL MEDIATED IMMUNE RESPONSE].FoxP3_gene	0	0	0	0	0	0	0	0	0	0	0	0	0	0	0	0	0	0	0	0	0	0	0	0	0	0	0	0	0	0	0	0	0	0	0	0	0	0	0	0	0	0	0	0	0	0	0	0
	[T-CELL MEDIATED IMMUNE RESPONSE].IL10	0	0	0	0	0	0	0	0	0	0	0	0	0	0	0	0	0	0	0	0	0	0	0	0	0	0	0	0	0	0	0	0	0	0	0	0	0	0	0	0	0	0	0	0	0	0	0	0
	[T-CELL MEDIATED IMMUNE RESPONSE].IL12	0	0	0	0	0	0	0	0	0	0	0	0	0	0	0	0	0	0	0	0	0	0	0	0	0	0	0	0	0	0	0	0	0	0	0	0	0	0	0	0	0	0	0	0	0	0	0	0
	[T-CELL MEDIATED IMMUNE RESPONSE].IL6R	0	0	0	0	0	0	0	0	0	0	0	0	0	0	0	0	0	0	0	0	0	0	0	0	0	0	0	0	0	0	0	0	0	0	0	0	0	0	0	0	0	0	0	0	0	0	0	0
	[T-CELL MEDIATED IMMUNE RESPONSE].RORgt	0	0	0	0	0	0	0	0	0	0	0	0	0	0	0	0	0	0	0	0	0	0	0	0	0	0	0	0	0	0	0	0	0	0	0	0	0	0	0	0	0	0	0	0	0	0	0	0
	[T-CELL MEDIATED IMMUNE RESPONSE].Th2	0	0	0	0	0	0	0	0	0	0	0	0	0	0	0	0	0	0	0	0	0	0	0	0	0	0	0	0	0	0	0	0	0	0	0	0	0	0	0	0	0	0	0	0	0	0	0	0
	[T-CELL MEDIATED IMMUNE RESPONSE].Th_IL6	0	0	0	0	0	0	0	0	0	0	0	0	0	0	0	0	0	0	0	0	0	0	0	0	0	0	0	0	0	0	0	0	0	0	0	0	0	0	0	0	0	0	0	0	0	0	0	0
	[T-CELL MEDIATED IMMUNE RESPONSE].Treg	0	0	0	0	0	0	0	0	0	0	0	0	0	0	0	0	0	0	0	0	0	0	0	0	0	0	0	0	0	0	0	0	0	0	0	0	0	0	0	0	0	0	0	0	0	0	0	0
	[T-CELL MEDIATED IMMUNE RESPONSE].[CD8+ T cell]	0	0	0	0	0	0	0	0	0	0	0	0	0	0	0	0	0	0	0	0	0	0	0	0	0	0	0	0	0	0	0	0	0	0	0	0	0	0	0	0	0	0	0	0	0	0	0	0
	[T-CELL MEDIATED IMMUNE RESPONSE].[GATA 3 gene]	0	0	0	0	0	0	0	0	0	0	0	0	0	0	0	0	0	0	0	0	0	0	0	0	0	0	0	0	0	0	0	0	0	0	0	0	0	0	0	0	0	0	0	0	0	0	0	0
	[T-CELL MEDIATED IMMUNE RESPONSE].[GATA 3]	0	0	0	0	0	0	0	0	0	0	0	0	0	0	0	0	0	0	0	0	0	0	0	0	0	0	0	0	0	0	0	0	0	0	0	0	0	0	0	0	0	0	0	0	0	0	0	0
	[T-CELL MEDIATED IMMUNE RESPONSE].[IFN-g gene]	0	0	0	0	0	0	0	0	0	0	0	0	0	0	0	0	0	0	0	0	0	0.0121	0	5.5752e-05	1.2769e-05	0	2.9106e-05	0	0	0	0	0	0	0	0	0	0	0	0	0	0	0	0	0	0	0	0	0
	[T-CELL MEDIATED IMMUNE RESPONSE].[IFN-g]	0	0	0	0	0	0	0	0	0	0	0	0	0	0	0	0	0	0	0	0	0	0.60643	0	0.012871	0.0059721	0	0.0091729	0	0	0	0	0	0	0	0	0	0	0	0	0	0	0	0	0	0	0	0	0
	[T-CELL MEDIATED IMMUNE RESPONSE].[IL 17A/F]	0	0	0	0	0	0	0	0	0	0	0	0	0	0	0	0	0	0	0	0	0	0	0	0	0	0	0	0	0	0	0	0	0	0	0	0	0	0	0	0	0	0	0	0	0	0	0	0
	[T-CELL MEDIATED IMMUNE RESPONSE].[IL 23 complex]	0	0	0	0	0	0	0	0	0	0	0	0	0	0	0	0	0	0	0	0	0	0	0	0	0	0	0	0	0	0	0	0	0	0	0	0	0	0	0	0	0	0	0	0	0	0	0	0
	[T-CELL MEDIATED IMMUNE RESPONSE].[IL 23]	0	0	0	0	0	0	0	0	0	0	0	0	0	0	0	0	0	0	0	0	0	0	0	0	0	0	0	0	0	0	0	0	0	0	0	0	0	0	0	0	0	0	0	0	0	0	0	0
	[T-CELL MEDIATED IMMUNE RESPONSE].[IL 4/IL 13]	0	0	0	0	0	0	0	0	0	0	0	0	0	0	0	0	0	0	0	0	0	0	0	0	0	0	0	0	0	0	0	0	0	0	0	0	0	0	0	0	0	0	0	0	0	0	0	0
	[T-CELL MEDIATED IMMUNE RESPONSE].[IL 6]	0	0	0	0	0	0	0	0	0	0	0	0	0	0	0	0	0	0	0	0	0	0	0	0	0	0	0	0	0	0	0	0	0	0	0	0	0	0	0	0	0	0	0	0	0	0	0	0
	[T-CELL MEDIATED IMMUNE RESPONSE].[IL-23 R]	0	0	0	0	0	0	0	0	0	0	0	0	0	0	0	0	0	0	0	0	0	0	0	0	0	0	0	0	0	0	0	0	0	0	0	0	0	0	0	0	0	0	0	0	0	0	0	0
	[T-CELL MEDIATED IMMUNE RESPONSE].[IL12 B1/B2]	0	0	0	0	0	0	0	0	0	0	0	0	0	0	0	0	0	0	0	0	0	0	0	0	0	0	0	0	0	0	0	0	0	0	0	0	0	0	0	0	0	0	0	0	0	0	0	0
	[T-CELL MEDIATED IMMUNE RESPONSE].[IL4/13 Ra/Ra1]	0	0	0	0	0	0	0	0	0	0	0	0	0	0	0	0	0	0	0	0	0	0	0	0	0	0	0	0	0	0	0	0	0	0	0	0	0	0	0	0	0	0	0	0	0	0	0	0
	[T-CELL MEDIATED IMMUNE RESPONSE].[IL4/13 complex]	0	0	0	0	0	0	0	0	0	0	0	0	0	0	0	0	0	0	0	0	0	0	0	0	0	0	0	0	0	0	0	0	0	0	0	0	0	0	0	0	0	0	0	0	0	0	0	0
	[T-CELL MEDIATED IMMUNE RESPONSE].[Immune Response]	0	0	0	0	0	0	0	0	0	0	0	0	0	0	0	0	0	0	0	0	0	0	0	0	0	0	0	0	0	0	0	0	0	0	0	0	0	0	0	0	0	0	0	0	0	0	0	0
	[T-CELL MEDIATED IMMUNE RESPONSE].[Immune tolerance]	0	0	0	0	0	0	0	0	0	0	0	0	0	0	0	0	0	0	0	0	0	0	0	0	0	0	0	0	0	0	0	0	0	0	0	0	0	0	0	0	0	0	0	0	0	0	0	0
	[T-CELL MEDIATED IMMUNE RESPONSE].[JAK 1/JAK 2]	0	0	0	0	0	0	0	0	0	0	0	0	0	0	0	0	0	0	0	0	0	0	0	0	0	0	0	0	0	0	0	0	0	0	0	0	0	0	0	0	0	0	0	0	0	0	0	0
	[T-CELL MEDIATED IMMUNE RESPONSE].[JAK 2/TYK 2]	0	0	0	0	0	0	0	0	0	0	0	0	0	0	0	0	0	0	0	0	0	0	0	0	0	0	0	0	0	0	0	0	0	0	0	0	0	0	0	0	0	0	0	0	0	0	0	0
	[T-CELL MEDIATED IMMUNE RESPONSE].[JAK1/3-Tyk2]	0	0	0	0	0	0	0	0	0	0	0	0	0	0	0	0	0	0	0	0	0	0	0	0	0	0	0	0	0	0	0	0	0	0	0	0	0	0	0	0	0	0	0	0	0	0	0	0
	[T-CELL MEDIATED IMMUNE RESPONSE].[Naive CD4+ cell]	0	0	0	0	0	0	0	0	0	0	0	0	0	0	0	0	0	0	0	0	0	6.4815e-08	0	3.1489e-10	6.9779e-11	0	1.5481e-10	0	0	0	0	0	0	0	0	0	0	0	0	0	0	0	0	0	0	0	0	0
	[T-CELL MEDIATED IMMUNE RESPONSE].[RORgt gene]	0	0	0	0	0	0	0	0	0	0	0	0	0	0	0	0	0	0	0	0	0	0	0	0	0	0	0	0	0	0	0	0	0	0	0	0	0	0	0	0	0	0	0	0	0	0	0	0
	[T-CELL MEDIATED IMMUNE RESPONSE].[STAT 3]	0	0	0	0	0	0	0	0	0	0	0	0	0	0	0	0	0	0	0	0	0	0	0	0	0	0	0	0	0	0	0	0	0	0	0	0	0	0	0	0	0	0	0	0	0	0	0	0
	[T-CELL MEDIATED IMMUNE RESPONSE].[STAT 4]	0	0	0	0	0	0	0	0	0	0	0	0	0	0	0	0	0	0	0	0	0	0	0	0	0	0	0	0	0	0	0	0	0	0	0	0	0	0	0	0	0	0	0	0	0	0	0	0
	[T-CELL MEDIATED IMMUNE RESPONSE].[STAT 6]	0	0	0	0	0	0	0	0	0	0	0	0	0	0	0	0	0	0	0	0	0	0	0	0	0	0	0	0	0	0	0	0	0	0	0	0	0	0	0	0	0	0	0	0	0	0	0	0
	[T-CELL MEDIATED IMMUNE RESPONSE].[Smad 2/3]	0	0	0	0	0	0	0	0	0	0	0	0	0	0	0	0	0	0	0	0	0	0	0	0	0	0	0	0	0	0	0	0	0	0	0	0	0	0	0	0	0	0	0	0	0	0	0	0
	[T-CELL MEDIATED IMMUNE RESPONSE].[Smad 4]	0	0	0	0	0	0	0	0	0	0	0	0	0	0	0	0	0	0	0	0	0	0	0	0	0	0	0	0	0	0	0	0	0	0	0	0	0	0	0	0	0	0	0	0	0	0	0	0
	[T-CELL MEDIATED IMMUNE RESPONSE].[Smad 4_gene]	0	0	0	0	0	0	0	0	0	0	0	0	0	0	0	0	0	0	0	0	0	0	0	0	0	0	0	0	0	0	0	0	0	0	0	0	0	0	0	0	0	0	0	0	0	0	0	0
	[T-CELL MEDIATED IMMUNE RESPONSE].[T-bet gene]	0	0	0	0	0	0	0	0	0	0	0	0	0	0	0	0	0	0	0	0	0	0	0	0	0	0	0	0	0	0	0	0	0	0	0	0	0	0	0	0	0	0	0	0	0	0	0	0
	[T-CELL MEDIATED IMMUNE RESPONSE].[T-bet]	0	0	0	0	0	0	0	0	0	0	0	0	0	0	0	0	0	0	0	0	0	0	0	0	0	0	0	0	0	0	0	0	0	0	0	0	0	0	0	0	0	0	0	0	0	0	0	0
	[T-CELL MEDIATED IMMUNE RESPONSE].[TGF- b]	0	0	0	0	0	0	0	0	0	0	0	0	0	0	0	0	0	0	0	0	0	0	0	0	0	0	0	0	0	0	0	0	0	0	0	0	0	0	0	0	0	0	0	0	0	0	0	0
	[T-CELL MEDIATED IMMUNE RESPONSE].[TGF-b R]	0	0	0	0	0	0	0	0	0	0	0	0	0	0	0	0	0	0	0	0	0	0	0	0	0	0	0	0	0	0	0	0	0	0	0	0	0	0	0	0	0	0	0	0	0	0	0	0
	[T-CELL MEDIATED IMMUNE RESPONSE].[TGF-b complex]	0	0	0	0	0	0	0	0	0	0	0	0	0	0	0	0	0	0	0	0	0	0	0	0	0	0	0	0	0	0	0	0	0	0	0	0	0	0	0	0	0	0	0	0	0	0	0	0
	[T-CELL MEDIATED IMMUNE RESPONSE].[Th 17]	0	0	0	0	0	0	0	0	0	0	0	0	0	0	0	0	0	0	0	0	0	0	0	0	0	0	0	0	0	0	0	0	0	0	0	0	0	0	0	0	0	0	0	0	0	0	0	0
	[T-CELL MEDIATED IMMUNE RESPONSE].[Th1 phenotype]	0	0	0	0	0	0	0	0	0	0	0	0	0	0	0	0	0	0	0	0	0	0.00053967	0	5.9538e-06	1.8857e-06	0	3.6676e-06	0	0	0	0	0	0	0	0	0	0	0	0	0	0	0	0	0	0	0	0	0
	[T-CELL MEDIATED IMMUNE RESPONSE].[Th_IL 12 complex]	0	0	0	0	0	0	0	0	0	0	0	0	0	0	0	0	0	0	0	0	0	0	0	0	0	0	0	0	0	0	0	0	0	0	0	0	0	0	0	0	0	0	0	0	0	0	0	0
	[T-CELL MEDIATED IMMUNE RESPONSE].[Th_IL6 complex]	0	0	0	0	0	0	0	0	0	0	0	0	0	0	0	0	0	0	0	0	0	0	0	0	0	0	0	0	0	0	0	0	0	0	0	0	0	0	0	0	0	0	0	0	0	0	0	0
	[T-CELL MEDIATED IMMUNE RESPONSE].[Tumor progression]	0	0	0	0	0	0	0	0	0	0	0	0	0	0	0	0	0	0	0	0	0	0	0	0	0	0	0	0	0	0	0	0	0	0	0	0	0	0	0	0	0	0	0	0	0	0	0	0
	[T-CELL MEDIATED IMMUNE RESPONSE].iNOS	0	0	0	0	0	0	0	0	0	0	0	0	0	0	0	0	0	0	0	0	0	0	0	0	0	0	0	0	0	0	0	0	0	0	0	0	0	0	0	0	0	0	0	0	0	0	0	0
	[MONOCYTE TO M1 POLARIZATION].Mo_AP1	0	0	0	0	0	0	0	0	0	0	0	0	0	0	0	0	0	0	0	0	0	0	0	0	0	0	0	0	0	0	0	0	0	0	0	0	0	0	0	0	0	0	0	0	0	0	0	0
	[MONOCYTE TO M1 POLARIZATION].Mo_IFNg	0	0	0	0	0	0	0	0	0	0	0	0	0	0	0	0	0	0	0	0	0	0	0	0	0	0	0	0	0	0	0	0	0	0	0	0	0	0	0	0	0	0	0	0	0	0	0	0
	[MONOCYTE TO M1 POLARIZATION].Mo_MAPK	0	0	0	0	0	0	0	0	0	0	0	0	0	0	0	0	0	0	0	0	0	0	0	0	0	0	0	0	0	0	0	0	0	0	0	0	0	0	0	0	0	0	0	0	0	0	0	0
	[MONOCYTE TO M1 POLARIZATION].Mo_NFkB	0	0	0	0	0	0	0	0	0	0	0	0	0	0	0	0	0	0	0	0	0	0	0	0	0	0	0	0	0	0	0	0	0	0	0	0	0	0	0	0	0	0	0	0	0	0	0	0
	[MONOCYTE TO M1 POLARIZATION].Mo_TRAF6	0	0	0	0	0	0	0	0	0	0	0	0	0	0	0	0	0	0	0	0	0	0	0	0	0	0	0	0	0	0	0	0	0	0	0	0	0	0	0	0	0	0	0	0	0	0	0	0
	[MONOCYTE TO M1 POLARIZATION].[C/EBP-b gene]	0	0	0	0	0	0	0	0	0	0	0	0	0	0	0	0	0	0	0	0	0	0	0	0	0	0	0	0	0	0	0	0	0	0	0	0	0	0	0	0	0	0	0	0	0	0	0	0
	[MONOCYTE TO M1 POLARIZATION].[C/EBP-b]	0	0	0	0	0	0	0	0	0	0	0	0	0	0	0	0	0	0	0	0	0	0	0	0	0	0	0	0	0	0	0	0	0	0	0	0	0	0	0	0	0	0	0	0	0	0	0	0
	[MONOCYTE TO M1 POLARIZATION].[CCL-2 complex]	0	0	0	0	0	0	0	0	0	0	0	0	0	0	0	0	0	0	0	0	0	0	0	0	0	0	0	0	0	0	0	0	0	0	0	0	0	0	0	0	0	0	0	0	0	0	0	0
	[MONOCYTE TO M1 POLARIZATION].[CCL-2]	0	0	0	0	0	0	0	0	0	0	0	0	0	0	0	0	0	0	0	0	0	0	0	0	0	0	0	0	0	0	0	0	0	0	0	0	0	0	0	0	0	0	0	0	0	0	0	0
	[MONOCYTE TO M1 POLARIZATION].[CCR-2]	0	0	0	0	0	0	0	0	0	0	0	0	0	0	0	0	0	0	0	0	0	0	0	0	0	0	0	0	0	0	0	0	0	0	0	0	0	0	0	0	0	0	0	0	0	0	0	0
	[MONOCYTE TO M1 POLARIZATION].[IFNgR1/R2]	0	0	0	0	0	0	0	0	0	0	0	0	0	0	0	0	0	0	0	0	0	0	0	0	0	0	0	0	0	0	0	0	0	0	0	0	0	0	0	0	0	0	0	0	0	0	0	0
	[MONOCYTE TO M1 POLARIZATION].[IL-1b]	0	0	0.61386	0.0013767	0	0.014977	0	0	0	0	0	0	0	0.015296	0	0	0	0	0	0	0	0	0	0	0	0	0	0	0	0	0	0	0	0	0	0	0	0	0	0	0	0	0	0	0	0	0	0
	[MONOCYTE TO M1 POLARIZATION].[IL-23 R]	0	0	0	0	0	0	0	0	0	0	0	0	0	0	0	0	0	0	0	0	0	0	0	0	0	0	0	0	0	0	0	0	0	0	0	0	0	0	0	0	0	0	0	0	0	0	0	0
	[MONOCYTE TO M1 POLARIZATION].[IL-23 complex]	0	0	0	0	0	0	0	0	0	0	0	0	0	0	0	0	0	0	0	0	0	0	0	0	0	0	0	0	0	0	0	0	0	0	0	0	0	0	0	0	0	0	0	0	0	0	0	0
	[MONOCYTE TO M1 POLARIZATION].[IL-23]	0	0	0	0	0	0	0	0	0	0	0	0	0	0	0	0	0	0	0	0	0	0	0	0	0	0	0	0	0	0	0	0	0	0	0	0	0	0	0	0	0	0	0	0	0	0	0	0
	[MONOCYTE TO M1 POLARIZATION].[IL-6]	0	0	0	0	0	0	0	0	0	0	0	0	0	0	0	0	0	0	0	0	0	0	0	0	0	0	0	0	0	0	0	0	0	0	0	0	0	0	0	0	0	0	0	0	0	0	0	0
	[MONOCYTE TO M1 POLARIZATION].[IL6 gene]	0	0	0	0	0	0	0	0	0	0	0	0	0	0	0	0	0	0	0	0	0	0	0	0	0	0	0	0	0	0	0	0	0	0	0	0	0	0	0	0	0	0	0	0	0	0	0	0
	[MONOCYTE TO M1 POLARIZATION].[Inflammatory cytokine gene]	0	0	0.012329	8.4597e-06	0	6.1573e-05	0	0	0	0	0	0	0	5.7891e-05	0	0	0	0	0	0	0	0	0	0	0	0	0	0	0	0	0	0	0	0	0	0	0	0	0	0	0	0	0	0	0	0	0	0
	[MONOCYTE TO M1 POLARIZATION].[JAK2/TYK2]	0	0	0	0	0	0	0	0	0	0	0	0	0	0	0	0	0	0	0	0	0	0	0	0	0	0	0	0	0	0	0	0	0	0	0	0	0	0	0	0	0	0	0	0	0	0	0	0
	[MONOCYTE TO M1 POLARIZATION].[Mo-I7 RA/C]	0	0	0	0	0	0	0	0	0	0	0	0	0	0	0	0	0	0	0	0	0	0	0	0	0	0	0	0	0	0	0	0	0	0	0	0	0	0	0	0	0	0	0	0	0	0	0	0
	[MONOCYTE TO M1 POLARIZATION].[Mo_Act 1]	0	0	0	0	0	0	0	0	0	0	0	0	0	0	0	0	0	0	0	0	0	0	0	0	0	0	0	0	0	0	0	0	0	0	0	0	0	0	0	0	0	0	0	0	0	0	0	0
	[MONOCYTE TO M1 POLARIZATION].[Mo_C/EBP-b/d]	0	0	0	0	0	0	0	0	0	0	0	0	0	0	0	0	0	0	0	0	0	0	0	0	0	0	0	0	0	0	0	0	0	0	0	0	0	0	0	0	0	0	0	0	0	0	0	0
	[MONOCYTE TO M1 POLARIZATION].[Mo_IFNg complex]	0	0	0	0	0	0	0	0	0	0	0	0	0	0	0	0	0	0	0	0	0	0	0	0	0	0	0	0	0	0	0	0	0	0	0	0	0	0	0	0	0	0	0	0	0	0	0	0
	[MONOCYTE TO M1 POLARIZATION].[Mo_IL 17 complex]	0	0	0	0	0	0	0	0	0	0	0	0	0	0	0	0	0	0	0	0	0	0	0	0	0	0	0	0	0	0	0	0	0	0	0	0	0	0	0	0	0	0	0	0	0	0	0	0
	[MONOCYTE TO M1 POLARIZATION].[Mo_IL17 A/F]	0	0	0	0	0	0	0	0	0	0	0	0	0	0	0	0	0	0	0	0	0	0	0	0	0	0	0	0	0	0	0	0	0	0	0	0	0	0	0	0	0	0	0	0	0	0	0	0
	[MONOCYTE TO M1 POLARIZATION].[Mo_JAK1/JAK2]	0	0	0	0	0	0	0	0	0	0	0	0	0	0	0	0	0	0	0	0	0	0	0	0	0	0	0	0	0	0	0	0	0	0	0	0	0	0	0	0	0	0	0	0	0	0	0	0
	[MONOCYTE TO M1 POLARIZATION].[Mo_NEMO complex]	0	0	0	0	0	0	0	0	0	0	0	0	0	0	0	0	0	0	0	0	0	0	0	0	0	0	0	0	0	0	0	0	0	0	0	0	0	0	0	0	0	0	0	0	0	0	0	0
	[MONOCYTE TO M1 POLARIZATION].[Mo_Tak 1]	0	0	0	0	0	0	0	0	0	0	0	0	0	0	0	0	0	0	0	0	0	0	0	0	0	0	0	0	0	0	0	0	0	0	0	0	0	0	0	0	0	0	0	0	0	0	0	0
	[MONOCYTE TO M1 POLARIZATION].[STAT 3]	0	0	0	0	0	0	0	0	0	0	0	0	0	0	0	0	0	0	0	0	0	0	0	0	0	0	0	0	0	0	0	0	0	0	0	0	0	0	0	0	0	0	0	0	0	0	0	0
	[TYPE III IMMUNE RESPONSE].AP1	0	0	0	0	0	0	0	0	0	0	0	0	0	0	0	0	0	0	0	0	0	0	0	0	0	0	0	0	0	0	0	0	0	0	0	0	0	0	0	0	0	0	0	0	0	0	0	0
	[TYPE III IMMUNE RESPONSE].Akt	0	0	0	0	0	0	0	0	0	0	0	0	0	0	0	0	0	0	0	0	0	0	0	0	0	0	0	0	0	0	0	0	0	0	0	0	0	0	0	0	0	0	0	0	0	0	0	0
	[TYPE III IMMUNE RESPONSE].CD126	0	0	0	0	0	0	0	0	0	0	0	0	0	0	0	0	0	0	0	0	0	0	0	0	0	0	0	0	0	0	0	0	0	0	0	0	0	0	0	0	0	0	0	0	0	0	0	0
	[TYPE III IMMUNE RESPONSE].IFNgR	0	0	0	0	0	0	0	0	0	0	0	0	0	0	0	0	0	0	0	0	0	0	0	0	0	0	0	0	0	0	0	0	0	0	0	0	0	0	0	0	0	0	0	0	0	0	0	0
	[TYPE III IMMUNE RESPONSE].IL6	0	0	0	0	0	0	0	0	0	0	0	0	0	0	0	0	0	0	0	0	0	0	0	0	0	0	0	0	0	0	0	0	0	0	0	0	0	0	0	0	0	0	0	0	0	0	0	0
	[TYPE III IMMUNE RESPONSE].IL8	0	0	0	0	0	0	0	0	0	0	0	0	0	0	0	0	0	0	0	0	0	0	0	0	0	0	0	0	0	0	0	0	0	0	0	0	0	0	0	0	0	0	0	0	0	0	0	0
	[TYPE III IMMUNE RESPONSE].MAPK	0	0	0	0	0	0	0	0	0	0	0	0	0	0	0	0	0	0	0	0	0	0	0	0	0	0	0	0	0	0	0	0	0	0	0	0	0	0	0	0	0	0	0	0	0	0	0	0
	[TYPE III IMMUNE RESPONSE].NFkB	0	0	0	0	0	0	0	0	0	0	0	0	0	0	0	0	0	0	0	0	0	0	0	0	0	0	0	0	0	0	0	0	0	0	0	0	0	0	0	0	0	0	0	0	0	0	0	0
	[TYPE III IMMUNE RESPONSE].PDGF	0	0	0	0	0	0	0	0	0	0	0	0	0	0	0	0	0	0	0	0	0	0	0	0	0	0	0	0	0	0	0	0	0	0	0	0	0	0	0	0	0	0	0	0	0	0	0	0
	[TYPE III IMMUNE RESPONSE].PI3K	0	0	0	0	0	0	0	0	0	0	0	0	0	0	0	0	0	0	0	0	0	0	0	0	0	0	0	0	0	0	0	0	0	0	0	0	0	0	0	0	0	0	0	0	0	0	0	0
	[TYPE III IMMUNE RESPONSE].TRAF6	0	0	0	0	0	0	0	0	0	0	0	0	0	0	0	0	0	0	0	0	0	0	0	0	0	0	0	0	0	0	0	0	0	0	0	0	0	0	0	0	0	0	0	0	0	0	0	0
	[TYPE III IMMUNE RESPONSE].VEGF	0	0.0084445	0	0	0.61928	0	0	0	0	0	0	0	0	0	0	0	0	0	0	0.0017085	0	0	0	0	0	0	0	0	0	0	0	0	0	0	0	0	0	0	0	0	0	0	0	0	0	0	0	0
	[TYPE III IMMUNE RESPONSE].[Act 1]	0	0	0	0	0	0	0	0	0	0	0	0	0	0	0	0	0	0	0	0	0	0	0	0	0	0	0	0	0	0	0	0	0	0	0	0	0	0	0	0	0	0	0	0	0	0	0	0
	[TYPE III IMMUNE RESPONSE].[Bcl-2]	0	0	0	0	0	0	0	0	0	0	0	0	0	0	0	0	0	0	0	0	0	0	0	0	0	0	0	0	0	0	0	0	0	0	0	0	0	0	0	0	0	0	0	0	0	0	0	0
	[TYPE III IMMUNE RESPONSE].[Bcl-xL]	0	0	0	0	0	0	0	0	0	0	0	0	0	0	0	0	0	0	0	0	0	0	0	0	0	0	0	0	0	0	0	0	0	0	0	0	0	0	0	0	0	0	0	0	0	0	0	0
	[TYPE III IMMUNE RESPONSE].[C/EBP-b/d]	0	0	0	0	0	0	0	0	0	0	0	0	0	0	0	0	0	0	0	0	0	0	0	0	0	0	0	0	0	0	0	0	0	0	0	0	0	0	0	0	0	0	0	0	0	0	0	0
	[TYPE III IMMUNE RESPONSE].[Cyclin D1]	0	0	0	0	0	0	0	0	0	0	0	0	0	0	0	0	0	0	0	0	0	0	0	0	0	0	0	0	0	0	0	0	0	0	0	0	0	0	0	0	0	0	0	0	0	0	0	0
	[TYPE III IMMUNE RESPONSE].[HIF-a gene]	0	0	0	0	0	0	0	0	0	0	0	0	0	0	0	0	0	0	0	0	0	0	0	0	0	0	0	0	0	0	0	0	0	0	0	0	0	0	0	0	0	0	0	0	0	0	0	0
	[TYPE III IMMUNE RESPONSE].[HIF-a]	0	0	0	0	0	0	0	0	0	0	0	0	0	0	0	0	0	0	0	0	0	0	0	0	0	0	0	0	0	0	0	0	0	0	0	0	0	0	0	0	0	0	0	0	0	0	0	0
	[TYPE III IMMUNE RESPONSE].[IFN g]	0	0	0	0	0	0	0	0	0	0	0	0	0	0	0	0	0	0	0	0	0	0	0	0	0	0	0	0	0	0	0	0	0	0	0	0	0	0	0	0	0	0	0	0	0	0	0	0
	[TYPE III IMMUNE RESPONSE].[IFNg complex]	0	0	0	0	0	0	0	0	0	0	0	0	0	0	0	0	0	0	0	0	0	0	0	0	0	0	0	0	0	0	0	0	0	0	0	0	0	0	0	0	0	0	0	0	0	0	0	0
	[TYPE III IMMUNE RESPONSE].[IL-17 A/F]	0	0	0	0	0	0	0	0	0	0	0	0	0	0	0	0	0	0	0	0	0	0	0	0	0	0	0	0	0	0	0	0	0	0	0	0	0	0	0	0	0	0	0	0	0	0	0	0
	[TYPE III IMMUNE RESPONSE].[IL-17 RA/C]	0	0	0	0	0	0	0	0	0	0	0	0	0	0	0	0	0	0	0	0	0	0	0	0	0	0	0	0	0	0	0	0	0	0	0	0	0	0	0	0	0	0	0	0	0	0	0	0
	[TYPE III IMMUNE RESPONSE].[IL-17 complex]	0	0	0	0	0	0	0	0	0	0	0	0	0	0	0	0	0	0	0	0	0	0	0	0	0	0	0	0	0	0	0	0	0	0	0	0	0	0	0	0	0	0	0	0	0	0	0	0
	[TYPE III IMMUNE RESPONSE].[IL4/13]	0	0	0	0	0	0	0.0049949	0	0	0	0	0	0	0	0.60476	0.0011914	0.0028872	0	0	0	0	0	0	0	0	0	0	0	0	0	0	0	0	0	0	0	0	0	0	0	0	0	0	0	0	0	0	0
	[TYPE III IMMUNE RESPONSE].[IL6 TC]	0	0	0	0	0	0	0	0	0	0	0	0	0	0	0	0	0	0	0	0	0	0	0	0	0	0	0	0	0	0	0	0	0	0	0	0	0	0	0	0	0	0	0	0	0	0	0	0
	[TYPE III IMMUNE RESPONSE].[IL6 complex]	0	0	0	0	0	0	0	0	0	0	0	0	0	0	0	0	0	0	0	0	0	0	0	0	0	0	0	0	0	0	0	0	0	0	0	0	0	0	0	0	0	0	0	0	0	0	0	0
	[TYPE III IMMUNE RESPONSE].[Inflammatory gene]	0	0	0	0	0	0	0	0	0	0	0	0	0	0	0	0	0	0	0	0	0	0	0	0	0	0	0	0	0	0	0	0	0	0	0	0	0	0	0	0	0	0	0	0	0	0	0	0
	[TYPE III IMMUNE RESPONSE].[JAK1/JAK2]	0	0	0	0	0	0	0	0	0	0	0	0	0	0	0	0	0	0	0	0	0	0	0	0	0	0	0	0	0	0	0	0	0	0	0	0	0	0	0	0	0	0	0	0	0	0	0	0
	[TYPE III IMMUNE RESPONSE].[JN Kinase]	0	0	0	0	0	0	0	0	0	0	0	0	0	0	0	0	0	0	0	0	0	0	0	0	0	0	0	0	0	0	0	0	0	0	0	0	0	0	0	0	0	0	0	0	0	0	0	0
	[TYPE III IMMUNE RESPONSE].[Nemo complex]	0	0	0	0	0	0	0	0	0	0	0	0	0	0	0	0	0	0	0	0	0	0	0	0	0	0	0	0	0	0	0	0	0	0	0	0	0	0	0	0	0	0	0	0	0	0	0	0
	[TYPE III IMMUNE RESPONSE].[PDGF R]	0	0	0	0	0	0	0	0	0	0	0	0	0	0	0	0	0	0	0	0	0	0	0	0	0	0	0	0	0	0	0	0	0	0	0	0	0	0	0	0	0	0	0	0	0	0	0	0
	[TYPE III IMMUNE RESPONSE].[PDGF complex]	0	0	0	0	0	0	0	0	0	0	0	0	0	0	0	0	0	0	0	0	0	0	0	0	0	0	0	0	0	0	0	0	0	0	0	0	0	0	0	0	0	0	0	0	0	0	0	0
	[TYPE III IMMUNE RESPONSE].[PIC gene]	0	0	0	0	0	0	1.3304e-05	0	0	0	0	0	0	0	0.0042669	1.0447e-06	4.892e-06	0	0	0	0	0	0	0	0	0	0	0	0	0	0	0	0	0	0	0	0	0	0	0	0	0	0	0	0	0	0	0
	[TYPE III IMMUNE RESPONSE].[STAT 3]	0	0	0	0	0	0	0	0	0	0	0	0	0	0	0	0	0	0	0	0	0	0	0	0	0	0	0	0	0	0	0	0	0	0	0	0	0	0	0	0	0	0	0	0	0	0	0	0
	[TYPE III IMMUNE RESPONSE].[Survival genes]	0	0	0	0	0	0	0	0	0	0	0	0	0	0	0	0	0	0	0	0	0	0	0	0	0	0	0	0	0	0	0	0	0	0	0	0	0	0	0	0	0	0	0	0	0	0	0	0
	[TYPE III IMMUNE RESPONSE].[TNF a R]	0	0	0	0	0	0	0	0	0	0	0	0	0	0	0	0	0	0	0	0	0	0	0	0	0	0	0	0	0	0	0	0	0	0	0	0	0	0	0	0	0	0	0	0	0	0	0	0
	[TYPE III IMMUNE RESPONSE].[TNF a]	0	0	0	0	0	0	0	0	0	0	0	0	0	0	0	0	0	0	0	0	0	0	0	0	0	0	0	0	0	0	0	0	0	0	0	0	0	0	0	0	0	0	0	0	0	0	0	0
	[TYPE III IMMUNE RESPONSE].[TNF-a complex]	0	0	0	0	0	0	0	0	0	0	0	0	0	0	0	0	0	0	0	0	0	0	0	0	0	0	0	0	0	0	0	0	0	0	0	0	0	0	0	0	0	0	0	0	0	0	0	0
	[TYPE III IMMUNE RESPONSE].[Tak 1]	0	0	0	0	0	0	0	0	0	0	0	0	0	0	0	0	0	0	0	0	0	0	0	0	0	0	0	0	0	0	0	0	0	0	0	0	0	0	0	0	0	0	0	0	0	0	0	0
	[TYPE III IMMUNE RESPONSE].[VEGF gene]	0	9.4637e-06	0	0	0.0014213	0	0	0	0	0	0	0	0	0	0	0	0	0	0	6.8754e-07	0	0	0	0	0	0	0	0	0	0	0	0	0	0	0	0	0	0	0	0	0	0	0	0	0	0	0	0
	[TYPE III IMMUNE RESPONSE].mTOR	0	0	0	0	0	0	0	0	0	0	0	0	0	0	0	0	0	0	0	0	0	0	0	0	0	0	0	0	0	0	0	0	0	0	0	0	0	0	0	0	0	0	0	0	0	0	0	0
	[M2 MACROPHAGE].AKt	0	0	0	0	0	0	0	0	0	0	0	0	0	0	0	0	0	0	0	0	0	0	0	0	0	0	0	0	0	0	0	0	0	0	0	0	0	0	0	0	0	0	0	0	0	0	0	0
	[M2 MACROPHAGE].ASC	0	0	0	0	0	0	0	0	0	0	0	0	0	0	0	0	0	0	0	0	0	0	0	0	0	0	0	0	0	0	0	0	0	0	0	0	0	0	0	0	0	0	0	0	0	0	0	0
	[M2 MACROPHAGE].Act1	0	0	0	0	0	0	0	0	0	0	0	0	0	0	0	0	0	0	0	0	0	0	0	0	0	0	0	0	0	0	0	0	0	0	0	0	0	0	0	0	0	0	0	0	0	0	0	0
	[M2 MACROPHAGE].Autolysosome	0	0	0	0	0	0	0	0	0	0	0	0	0	0	0	0	0	0	0	0	0	0	0	0	0	0	0	0	0	0	0	0	0	0	0	0	0	0	0	0	0	0	0	0	0	0	0	0
	[M2 MACROPHAGE].Ambra1	0	0	0	0	0	0	0	0	0	0	0	0	0	0	0	0	0	0	0	0	0	0	0	0	0	0	0	0	0	0	0	0	0	0	0	0	0	0	0	0	0	0	0	0	0	0	0	0
	[M2 MACROPHAGE].Autophagosome	0	0	0	0	0	0	0	0	0	0	0	0	0	0	0	0	0	0	0	0	0	0	0	0	0	0	0	0	0	0	0	0	0	0	0	0	0	0	0	0	0	0	0	0	0	0	0	0
	[M2 MACROPHAGE].Autophagy	0	0	0	0	0	0	0	0	0	0	0	0	0	0	0	0	0	0	0	0	0	0	0	0	0	0	0	0	0	0	0	0	0	0	0	0	0	0	0	0	0	0	0	0	0	0	0	0
	[M2 MACROPHAGE].FIP200	0	0	0	0	0	0	0	0	0	0	0	0	0	0	0	0	0	0	0	0	0	0	0	0	0	0	0	0	0	0	0	0	0	0	0	0	0	0	0	0	0	0	0	0	0	0	0	0
	[M2 MACROPHAGE].GATA3	0	0	0	0	0	0	0	0	0	0	0	0	0	0	0	0	0	0	0	0	0	0	0	0	0	0	0	0	0	0	0	0	0	0	0	0	0	0	0	0	0	0	0	0	0	0	0	0
	[M2 MACROPHAGE].IL6R	0	0	0	0	0	0	0	0	0	0	0	0	0	0	0	0	0	0	0	0	0	0	0	0	0	0	0	0	0	0	0	0	0	0	0	0	0	0	0	0	0	0	0	0	0	0	0	0
	[M2 MACROPHAGE].IL_6	0	0	0	0	0	0	0	0	0	0	0	0	0	0	0	0	0	0	0	0	0	0	0	0	0	0	0	0	0	0	0	0	0	0	0	0	0	0	0	0	0	0	0	0	0	0	0	0
	[M2 MACROPHAGE].JNk	0	0	0	0	0	0	0	0	0	0	0	0	0	0	0	0	0	0	0	0	0	0	0	0	0	0	0	0	0	0	0	0	0	0	0	0	0	0	0	0	0	0	0	0	0	0	0	0
	[M2 MACROPHAGE].LC3II	0	0	0	0	0	0	0	0	0	0	0	0	0	0	0	0	0	0	0	0	0	0	0	0	0	0	0	0	0	0	0	0	0	0	0	0	0	0	0	0	0	0	0	0	0	0	0	0
	[M2 MACROPHAGE].LPS	0	0	0	0	0	0	0	0	0	0	0	0	0	0	0	0	0	0	0	0	0	0	0	0	0	0	0	0	0	0	0	0	0	0	0	0	0	0	0	0	0	0	0	0	0	0	0	0
	[M2 MACROPHAGE].Lysosome	0	0	0	0	0	0	0	0	0	0	0	0	0	0	0	0	0	0	0	0	0	0	0	0	0	0	0	0	0	0	0	0	0	0	0	0	0	0	0	0	0	0	0	0	0	0	0	0
	[M2 MACROPHAGE].M2_NFkB	0	0	0	0	0	0	0	0	0	0	0	0	0	0	0	0	0	0	0	0	0	0	0	0	0	0	0	0	0	0	0	0	0	0	0	0	0	0	0	0	0	0	0	0	0	0	0	0
	[M2 MACROPHAGE].M2_TRAF6	0	0	0	0	0	0	0	0	0	0	0	0	0	0	0	0	0	0	0	0	0	0	0	0	0	0	0	0	0	0	0	0	0	0	0	0	0	0	0	0	0	0	0	0	0	0	0	0
	[M2 MACROPHAGE].M2_VEGF	0	0	0	0	0	0	0	0	0	0	0	0	0	0	0	0	0	0	0	0	0	0	0	0	0	0	0	0	0	0	0	0	0	0	0	0	0	0	0	0	0	0	0	0	0	0	0	0
	[M2 MACROPHAGE].M2_Tak1	0	0	0	0	0	0	0	0	0	0	0	0	0	0	0	0	0	0	0	0	0	0	0	0	0	0	0	0	0	0	0	0	0	0	0	0	0	0	0	0	0	0	0	0	0	0	0	0
	[M2 MACROPHAGE].Myd88	0	0	0	0	0	0	0	0	0	0	0	0	0	0	0	0	0	0	0	0	0	0	0	0	0	0	0	0	0	0	0	0	0	0	0	0	0	0	0	0	0	0	0	0	0	0	0	0
	[M2 MACROPHAGE].Nlrp3	0	0	0	0	0	0	0	0	0	0	0	0	0	0	0	0	0	0	0	0	0	0	0	0	0	0	0	0	0	0	0	0	0	0	0	0	0	0	0	0	0	0	0	0	0	0	0	0
	[M2 MACROPHAGE].PI3k	0	0	0	0	0	0	0	0	0	0	0	0	0	0	0	0	0	0	0	0	0	0	0	0	0	0	0	0	0	0	0	0	0	0	0	0	0	0	0	0	0	0	0	0	0	0	0	0
	[M2 MACROPHAGE].PC_gene	0	0	0	0	0	0	0	0	0	0	0	0	0	0	0	0	0	0	0	0	0	0	0	0	0	0	0	0	0	0	0	0	0	0	0	0	0	0	0	0	0	0	0	0	0	0	0	0
	[M2 MACROPHAGE].Phagophore	0	0	0	0	0	0	0	0	0	0	0	0	0	0	0	0	0	0	0	0	0	0	0	0	0	0	0	0	0	0	0	0	0	0	0	0	0	0	0	0	0	0	0	0	0	0	0	0
	[M2 MACROPHAGE].STAT6	0	0	0	0	0	0	0	0	0	0	0	0	0	0	0	0	0	0	0	0	0	0	0	0	0	0	0	0	0	0	0	0	0	0	0	0	0	0	0	0	0	0	0	0	0	0	0	0
	[M2 MACROPHAGE].TLR4	0	0	0	0	0	0	0	0	0	0	0	0	0	0	0	0	0	0	0	0	0	0	0	0	0	0	0	0	0	0	0	0	0	0	0	0	0	0	0	0	0	0	0	0	0	0	0	0
	[M2 MACROPHAGE].UVRAG	0	0	0	0	0	0	0	0	0	0	0	0	0	0	0	0	0	0	0	0	0	0	0	0	0	0	0	0	0	0	0	0	0	0	0	0	0	0	0	0	0	0	0	0	0	0	0	0
	[M2 MACROPHAGE].[AP 1]	0	0	0	0	0	0	0	0	0	0	0	0	0	0	0	0	0	0	0	0	0	0	0	0	0	0	0	0	0	0	0	0	0	0	0	0	0	0	0	0	0	0	0	0	0	0	0	0
	[M2 MACROPHAGE].[ATG 10]	0	0	0	0	0	0	0	0	0	0	0	0	0	0	0	0	0	0	0	0	0	0	0	0	0	0	0	0	0	0	0	0	0	0	0	0	0	0	0	0	0	0	0	0	0	0	0	0
	[M2 MACROPHAGE].[ATG 12]	0	0	0	0	0	0	0	0	0	0	0	0	0	0	0	0	0	0	0	0	0	0	0	0	0	0	0	0	0	0	0	0	0	0	0	0	0	0	0	0	0	0	0	0	0	0	0	0
	[M2 MACROPHAGE].[ATG 13]	0	0	0	0	0	0	0	0	0	0	0	0	0	0	0	0	0	0	0	0	0	0	0	0	0	0	0	0	0	0	0	0	0	0	0	0	0	0	0	0	0	0	0	0	0	0	0	0
	[M2 MACROPHAGE].[ATG 14L]	0	0	0	0	0	0	0	0	0	0	0	0	0	0	0	0	0	0	0	0	0	0	0	0	0	0	0	0	0	0	0	0	0	0	0	0	0	0	0	0	0	0	0	0	0	0	0	0
	[M2 MACROPHAGE].[ATG 16L]	0	0	0	0	0	0	0	0	0	0	0	0	0	0	0	0	0	0	0	0	0	0	0	0	0	0	0	0	0	0	0	0	0	0	0	0	0	0	0	0	0	0	0	0	0	0	0	0
	[M2 MACROPHAGE].[ATG 3]	0	0	0	0	0	0	0	0	0	0	0	0	0	0	0	0	0	0	0	0	0	0	0	0	0	0	0	0	0	0	0	0	0	0	0	0	0	0	0	0	0	0	0	0	0	0	0	0
	[M2 MACROPHAGE].[ATG 4B]	0	0	0	0	0	0	0	0	0	0	0	0	0	0	0	0	0	0	0	0	0	0	0	0	0	0	0	0	0	0	0	0	0	0	0	0	0	0	0	0	0	0	0	0	0	0	0	0
	[M2 MACROPHAGE].[ATG 7]	0	0	0	0	0	0	0	0	0	0	0	0	0	0	0	0	0	0	0	0	0	0	0	0	0	0	0	0	0	0	0	0	0	0	0	0	0	0	0	0	0	0	0	0	0	0	0	0
	[M2 MACROPHAGE].[ATGs complex]	0	0	0	0	0	0	0	0	0	0	0	0	0	0	0	0	0	0	0	0	0	0	0	0	0	0	0	0	0	0	0	0	0	0	0	0	0	0	0	0	0	0	0	0	0	0	0	0
	[M2 MACROPHAGE].[Atg 5]	0	0	0	0	0	0	0	0	0	0	0	0	0	0	0	0	0	0	0	0	0	0	0	0	0	0	0	0	0	0	0	0	0	0	0	0	0	0	0	0	0	0	0	0	0	0	0	0
	[M2 MACROPHAGE].[Autophagy genes]	0	0	0	0	0	0	0	0	0	0	0	0	0	0	0	0	0	0	0	0	0	0	0	0	0	0	0	0	0	0	0	0	0	0	0	0	0	0	0	0	0	0	0	0	0	0	0	0
	[M2 MACROPHAGE].[Bcl- 2]	0	0	0	0	0	0	0	0	0	0	0	0	0	0	0	0	0	0	0	0	0	0	0	0	0	0	0	0	0	0	0	0	0	0	0	0	0	0	0	0	0	0	0	0	0	0	0	0
	[M2 MACROPHAGE].[Bcl- xL]	0	0	0	0	0	0	0	0	0	0	0	0	0	0	0	0	0	0	0	0	0	0	0	0	0	0	0	0	0	0	0	0	0	0	0	0	0	0	0	0	0	0	0	0	0	0	0	0
	[M2 MACROPHAGE].[Bcl2/Beclin complex]	0	0	0	0	0	0	0	0	0	0	0	0	0	0	0	0	0	0	0	0	0	0	0	0	0	0	0	0	0	0	0	0	0	0	0	0	0	0	0	0	0	0	0	0	0	0	0	0
	[M2 MACROPHAGE].[Beclin-1]	0	0	0	0	0	0	0	0	0	0	0	0	0	0	0	0	0	0	0	0	0	0	0	0	0	0	0	0	0	0	0	0	0	0	0	0	0	0	0	0	0	0	0	0	0	0	0	0
	[M2 MACROPHAGE].[C-EBP_b/d]	0	0	0	0	0	0	0	0	0	0	0	0	0	0	0	0	0	0	0	0	0	0	0	0	0	0	0	0	0	0	0	0	0	0	0	0	0	0	0	0	0	0	0	0	0	0	0	0
	[M2 MACROPHAGE].[Capase 1]	0	0	0	0	0	0	0	0	0	0	0	0	0	0	0	0	0	0	0	0	0	0	0	0	0	0	0	0	0	0	0	0	0	0	0	0	0	0	0	0	0	0	0	0	0	0	0	0
	[M2 MACROPHAGE].[Chronic Inflammation]	0	0	0	0	0	0	0	0	0	0	0	0	0	0	0	0	0	0	0	0	0	0	0	0	0	0	0	0	0	0	0	0	0	0	0	0	0	0	0	0	0	0	0	0	0	0	0	0
	[M2 MACROPHAGE].[GATA3 gene]	0	0	0	0	0	0	0	0	0	0	0	0	0	0	0	0	0	0	0	0	0	0	0	0	0	0	0	0	0	0	0	0	0	0	0	0	0	0	0	0	0	0	0	0	0	0	0	0
	[M2 MACROPHAGE].[IL 17A//F complex]	0	0	0	0	0	0	0	0	0	0	0	0	0	0	0	0	0	0	0	0	0	0	0	0	0	0	0	0	0	0	0	0	0	0	0	0	0	0	0	0	0	0	0	0	0	0	0	0
	[M2 MACROPHAGE].[IL- 1b]	0	0	0	0	0	0	0	0	0	0	0	0	0	0	0	0	0	0	0	0	0	0	0	0	0	0	0	0	0	0	0	0	0	0	0	0	0	0	0	0	0	0	0	0	0	0	0	0
	[M2 MACROPHAGE].[IL-18]	0	0	0	0	0	0	0	0	0	0	0	0	0	0	0	0	0	0	0	0	0	0	0	0	0	0	0	0	0	0	0	0	0	0	0	0	0	0	0	0	0	0	0	0	0	0	0	0
	[M2 MACROPHAGE].[IL4/13 R]	0	0	0	0	0	0	0	0	0	0	0	0	0	0	0	0	0	0	0	0	0	0	0	0	0	0	0	0	0	0	0	0	0	0	0	0	0	0	0	0	0	0	0	0	0	0	0	0
	[M2 MACROPHAGE].[IL4/IL13 complex]	0	0	0	0	0	0	0	0	0	0	0	0	0	0	0	0	0	0	0	0	0	0	0	0	0	0	0	0	0	0	0	0	0	0	0	0	0	0	0	0	0	0	0	0	0	0	0	0
	[M2 MACROPHAGE].[IL4/IL13]	0	0	0	0	0	0	0	0	0	0	0	0	0	0	0	0	0	0	0	0	0	0	0	0	0	0	0	0	0	0	0	0	0	0	0	0	0	0	0	0	0	0	0	0	0	0	0	0
	[M2 MACROPHAGE].[IL6 com]	0	0	0	0	0	0	0	0	0	0	0	0	0	0	0	0	0	0	0	0	0	0	0	0	0	0	0	0	0	0	0	0	0	0	0	0	0	0	0	0	0	0	0	0	0	0	0	0
	[M2 MACROPHAGE].[IRAK1/4]	0	0	0	0	0	0	0	0	0	0	0	0	0	0	0	0	0	0	0	0	0	0	0	0	0	0	0	0	0	0	0	0	0	0	0	0	0	0	0	0	0	0	0	0	0	0	0	0
	[M2 MACROPHAGE].[JAK 1/3-Tyk2]	0	0	0	0	0	0	0	0	0	0	0	0	0	0	0	0	0	0	0	0	0	0	0	0	0	0	0	0	0	0	0	0	0	0	0	0	0	0	0	0	0	0	0	0	0	0	0	0
	[M2 MACROPHAGE].[LPS_TLR4 complex]	0	0	0	0	0	0	0	0	0	0	0	0	0	0	0	0	0	0	0	0	0	0	0	0	0	0	0	0	0	0	0	0	0	0	0	0	0	0	0	0	0	0	0	0	0	0	0	0
	[M2 MACROPHAGE].[M- CSF]	0	0	0	0	0	0	0	0	0	0	0	0	0	0	0	0	0	0	0	0	0	0	0	0	0	0	0	0	0	0	0	0	0	0	0	0	0	0	0	0	0	0	0	0	0	0	0	0
	[M2 MACROPHAGE].[M-CSF R]	0	0	0	0	0	0	0	0	0	0	0	0	0	0	0	0	0	0	0	0	0	0	0	0	0	0	0	0	0	0	0	0	0	0	0	0	0	0	0	0	0	0	0	0	0	0	0	0
	[M2 MACROPHAGE].[M-CSF complex]	0	0	0	0	0	0	0	0	0	0	0	0	0	0	0	0	0	0	0	0	0	0	0	0	0	0	0	0	0	0	0	0	0	0	0	0	0	0	0	0	0	0	0	0	0	0	0	0
	[M2 MACROPHAGE].[M2 homeostasis]	0	0	0	0	0	0	0	0	0	0	0	0	0	0	0	0	0	0	0	0	0	0	0	0	0	0	0	0	0	0	0	0	0	0	0	0	0	0	0	0	0	0	0	0	0	0	0	0
	[M2 MACROPHAGE].[M2_Erk1/2]	0	0	0	0	0	0	0	0	0	0	0	0	0	0	0	0	0	0	0	0	0	0	0	0	0	0	0	0	0	0	0	0	0	0	0	0	0	0	0	0	0	0	0	0	0	0	0	0
	[M2 MACROPHAGE].[M2_IL17A/F R]	0	0	0	0	0	0	0	0	0	0	0	0	0	0	0	0	0	0	0	0	0	0	0	0	0	0	0	0	0	0	0	0	0	0	0	0	0	0	0	0	0	0	0	0	0	0	0	0
	[M2 MACROPHAGE].[M2_IL17A/F]	0	0	0	0	0	0	0	0	0	0	0	0	0	0	0	0	0	0	0	0	0	0	0	0	0	0	0	0	0	0	0	0	0	0	0	0	0	0	0	0	0	0	0	0	0	0	0	0
	[M2 MACROPHAGE].[MKK4/7]	0	0	0	0	0	0	0	0	0	0	0	0	0	0	0	0	0	0	0	0	0	0	0	0	0	0	0	0	0	0	0	0	0	0	0	0	0	0	0	0	0	0	0	0	0	0	0	0
	[M2 MACROPHAGE].[Nemo-complex]	0	0	0	0	0	0	0	0	0	0	0	0	0	0	0	0	0	0	0	0	0	0	0	0	0	0	0	0	0	0	0	0	0	0	0	0	0	0	0	0	0	0	0	0	0	0	0	0
	[M2 MACROPHAGE].[Nlrp3 complex]	0	0	0	0	0	0	0	0	0	0	0	0	0	0	0	0	0	0	0	0	0	0	0	0	0	0	0	0	0	0	0	0	0	0	0	0	0	0	0	0	0	0	0	0	0	0	0	0
	[M2 MACROPHAGE].[Nlrp3 gene]	0	0	0	0	0	0	0	0	0	0	0	0	0	0	0	0	0	0	0	0	0	0	0	0	0	0	0	0	0	0	0	0	0	0	0	0	0	0	0	0	0	0	0	0	0	0	0	0
	[M2 MACROPHAGE].[PI3KC3 complex]	0	0	0	0	0	0	0	0	0	0	0	0	0	0	0	0	0	0	0	0	0	0	0	0	0	0	0	0	0	0	0	0	0	0	0	0	0	0	0	0	0	0	0	0	0	0	0	0
	[M2 MACROPHAGE].[PSM gene]	0	0	0	0	0	0	0	0	0	0	0	0	0	0	0	0	0	0	0	0	0	0	0	0	0	0	0	0	0	0	0	0	0	0	0	0	0	0	0	0	0	0	0	0	0	0	0	0
	[M2 MACROPHAGE].[Pro-LC3]	0	0	0	0	0	0	0	0	0	0	0	0	0	0	0	0	0	0	0	0	0	0	0	0	0	0	0	0	0	0	0	0	0	0	0	0	0	0	0	0	0	0	0	0	0	0	0	0
	[M2 MACROPHAGE].[Pro-caspase 1]	0	0	0	0	0	0	0	0	0	0	0	0	0	0	0	0	0	0	0	0	0	0	0	0	0	0	0	0	0	0	0	0	0	0	0	0	0	0	0	0	0	0	0	0	0	0	0	0
	[M2 MACROPHAGE].[ULK complex]	0	0	0	0	0	0	0	0	0	0	0	0	0	0	0	0	0	0	0	0	0	0	0	0	0	0	0	0	0	0	0	0	0	0	0	0	0	0	0	0	0	0	0	0	0	0	0	0
	[M2 MACROPHAGE].[ULK1/2]	0	0	0	0	0	0	0	0	0	0	0	0	0	0	0	0	0	0	0	0	0	0	0	0	0	0	0	0	0	0	0	0	0	0	0	0	0	0	0	0	0	0	0	0	0	0	0	0
	[M2 MACROPHAGE].[VPS 34/15]	0	0	0	0	0	0	0	0	0	0	0	0	0	0	0	0	0	0	0	0	0	0	0	0	0	0	0	0	0	0	0	0	0	0	0	0	0	0	0	0	0	0	0	0	0	0	0	0
	[M2 MACROPHAGE].[cmyc]	0	0	0	0	0	0	0	0	0	0	0	0	0	0	0	0	0	0	0	0	0	0	0	0	0	0	0	0	0	0	0	0	0	0	0	0	0	0	0	0	0	0	0	0	0	0	0	0
	[M2 MACROPHAGE].[CyclinD1]	0	0	0	0	0	0	0	0	0	0	0	0	0	0	0	0	0	0	0	0	0	0	0	0	0	0	0	0	0	0	0	0	0	0	0	0	0	0	0	0	0	0	0	0	0	0	0	0
[truncated: 209 more columns]

## Sheet: S4 (PC analysis) - Components i
Components in PC analysis with 1.0 score
Cluster 1	Cluster 2	Cluster 3
T cell/Mo/Type III/M2.IL17A/F	T cell/Type III/M2. IL4/13	T cell/Mo/Type III. JAK1/JAK2
T cell/Mo.IL23	T cell.TGFb	T cell/Mo.JAK2/TYK2
T cell/Mo/Type III.IL6	T cell.iNOS	T cell. JAK1/3-TYK2
Mo.IL1b	T cell.Arginase	T cell/Mo. STAT3
M2. ASC	Type III. VEGF	T cell/NK. STAT 4
M2.Autolysosome	Type III. Bcl2	T cell. STAT 6
M2. Autophagosome	Type III.Bcl-xL	T cell. Smad2/3
M2. Nlrp3	Type III. Cyclin D1	T cell. Smad 4
M2.ATG10	Type III. HIF-a	T cell.Tbet
M2.ATG13	M2.GATA3	Mo/Type III/M2. AP1
M2.ATGs complex	M2.MCSF	Mo/Type III. IFNg
M2. Bcl2/Beclin complex	TC.LPS	Mo/Type III/M2/TC. NFkB
M2. Pro-LC3	TC.Erk1/2	Mo/Type III.TRAF6
M2.Pro-caspase1	TC.TRIF/TRAM	Mo/Type III. CEBP b/d
M2. VPS34/15	TC.TLR4	Mo.CCL2
		Mo/Type III.Act1
		Mo/Type III. NEMO complex
		Mo/Type III/M2.Tak1
		Type III.Akt
		Type III. IL8
		Type III.PDGF
		Type III.PI3K
		Type III. JNK
		Type III.TNFa
		Type III. mTOR
		Type III.Akt
		Type III. IL8
		Type III.PDGF
		Type III.PI3K
		Type III. JNK
		Type III.TNFa
		Type III. mTOR

## Sheet: S5 (Flux analysis) - Table 1-1
	Reaction number	Flux (mol/s)	Particle Flux (1/s)
	42	7542.65	1.19419e+27
	148	7458.54	5.97731e+25
	43	6885.11	1.18984e+27
	147	6748.76	5.98867e+25
	133	5357.28	1.0761e+26
	49	5155.21	9.02046e+26
	40	5078.57	1.19505e+27
	144	4979.32	6.56972e+25
	142	4951.11	6.57139e+25
	94	4885.72	3.55278e+26
	155	3993.03	3.36339e+25
	52	3983.46	8.52701e+26
	50	3958.42	8.95873e+26
	153	3867.01	3.68911e+25
	41	3793.31	1.19433e+27
	93	3768.93	3.61112e+26
	132	3681.8	1.18505e+26
	70	3571.09	5.2404e+26
	71	3571.09	5.07395e+26
	149	3491.3	5.39378e+25
	178	3491.3	4.60158e+24
	51	3467.19	8.89468e+26
	99	3195.26	2.98105e+26
	154	2896.34	3.59247e+25
	57	2692.01	6.59696e+26
	98	2588.89	2.98312e+26
	69	2480.66	5.39751e+26
	92	2182.77	3.69964e+26
	13	2092.5	2.38381e+27
	97	2081.68	3.00482e+26
	14	2077.3	2.32877e+27
	22	2077.3	2.08799e+27
	27	2077.3	1.55907e+27
	58	2077.3	6.56971e+26
	139	2073.22	7.22126e+25
	170	1996.01	9.57991e+24
	20	1991.73	2.10251e+27
	167	1984.43	1.60941e+25
	152	1984.42	4.42708e+25
	131	1983.23	1.1934e+26
	48	1983	9.60823e+26
	125	1975.77	1.31391e+26
	11	1825.28	2.40466e+27
	10	1823.3	2.94225e+27
	53	1676.34	8.39184e+26
	90	1673.51	3.7039e+26
	21	1595.48	2.10251e+27
	134	1497.88	1.07393e+26
	68	1487.63	5.4178e+26
	163	1477	2.02919e+25
	114	1415.94	2.01381e+26
	164	1393.5	2.02919e+25
	84	1199.33	3.94166e+26
	19	1190.05	2.15056e+27
	47	1168.61	1.00781e+27
	31	1095.45	1.25361e+27
	96	1090.93	3.01037e+26
	35	1051.75	1.25098e+27
	156	999.564	3.34289e+25
	143	998.364	6.56981e+25
	30	997.075	1.26013e+27
	115	995.234	1.80256e+26
	9	991.412	2.98163e+27
	54	947.713	7.22255e+26
	130	942.354	1.19352e+26
	106	920.272	2.39088e+26
	157	899.647	3.33753e+25
	39	896.278	1.19505e+27
	145	870.188	6.21306e+25
	105	842.55	2.40485e+26
	158	799.721	3.24421e+25
	100	798.785	2.6997e+26
	171	797.346	9.06483e+24
	64	793.119	5.97043e+26
	67	793.119	5.54201e+26
	146	788.559	6.14027e+25
	110	776.841	2.38355e+26
	123	756.988	1.36876e+26
	119	747.437	1.6701e+26
	38	694.942	1.19945e+27
	89	689.145	3.90211e+26
	168	665.27	1.57329e+25
	46	654.528	1.00951e+27
	12	648.556	2.39889e+27
	175	648.556	8.56205e+24
	176	648.556	8.45699e+24
	83	647.961	4.00635e+26
	18	615.047	2.15056e+27
	34	614.66	1.25098e+27
	8	614.339	2.99862e+27
	173	599.64	9.05128e+24
	166	589.953	1.69055e+25
	151	568.659	4.76893e+25
	124	499.884	1.3301e+26
	85	498.962	3.9057e+26
	61	495.359	6.01229e+26
	109	495.014	2.3866e+26
	104	448.296	2.43687e+26
	113	445.534	2.21956e+26
	45	436.474	1.09802e+27
	159	411.329	3.19435e+25
	103	404.652	2.47708e+26
	172	399.335	9.06483e+24
	63	397.014	5.99344e+26
	66	396.953	5.67499e+26
	37	396.541	1.20202e+27
	129	396.304	1.2519e+26
	17	395.797	2.21723e+27
	122	388.884	1.37522e+26
	118	388.42	1.78852e+26
	75	368.566	4.77628e+26
	76	334.401	4.77628e+26
	126	299.322	1.31319e+26
	177	299.322	6.02209e+24
	80	298.759	4.50117e+26
	117	296.991	1.79917e+26
	112	277.327	2.33912e+26
	128	277.312	1.25453e+26
	95	262.35	3.42455e+26
	6	228.361	3.10454e+27
	91	227.289	3.70157e+26
	160	220.867	3.07086e+25
	121	218.18	1.57991e+26
	33	218.06	1.25098e+27
	108	210.288	2.38803e+26
	141	208.32	6.58387e+25
	161	207.882	2.91353e+25
	79	198.189	4.55869e+26
	74	198.169	4.80173e+26
	162	196.782	2.11235e+25
	5	178.69	3.22623e+27
	25	178.331	1.62117e+27
	102	158.945	2.62851e+26
	88	148.862	3.9057e+26
	24	148.516	1.74421e+27
	138	128.79	7.75589e+25
	169	119.912	1.41265e+25
	60	119.408	6.01952e+26
	87	109.328	3.9057e+26
	73	109.121	4.8104e+26
	16	109.094	2.2697e+27
	29	109.093	1.3145e+27
	78	103.17	4.67825e+26
	32	101.962	1.25098e+27
	82	99.4441	4.15013e+26
	56	99.2555	7.03751e+26
	65	89.5657	5.70726e+26
	137	79.1899	8.94387e+25
	44	73.5133	1.09921e+27
	7	61.2591	3.05838e+27
	62	59.6543	6.00452e+26
	107	55.8505	2.39051e+26
	116	55.51	1.80256e+26
	120	55.421	1.67001e+26
	140	53.8714	7.1909e+25
	127	53.0434	1.26639e+26
	101	50.9929	2.68307e+26
	111	48.3803	2.34192e+26
	165	35.0764	2.02919e+25
	136	33.6956	8.9647e+25
	2	33.6955	4.49164e+27
	4	33.6955	4.0642e+27
	77	28.0723	4.74881e+26
	28	26.7249	1.49389e+27
	15	26.1251	2.28439e+27
	23	23.4577	1.92423e+27
	72	15.9078	4.81603e+26
	1	15.0525	4.54229e+27
	3	15.0525	4.14631e+27
	135	15.03	9.57188e+25
	59	14.9556	6.33378e+26
	55	14.2176	7.16665e+26
	81	14.0432	4.18504e+26
	174	9.99992	9.0065e+24
	36	7.6411	1.24852e+27

## Sheet: S6 (Model Reduction matrix) - T
	Reaction no.	Reactions	Reactants	Time	Sensitivity	Concentration	Flux
	1	[TUMOR CELL].LPS + [TUMOR CELL].[TLR 4] -> [TUMOR CELL].[LPs-TLR complex]	LPS	73.1661	0.65281	1500	15.0525
			TLR4	73.1661	0.65281	1500	15.0525
	2	[TUMOR CELL].[LPs-TLR complex] -> [TUMOR CELL].[Myd88/TIRAP] + [TUMOR CELL].[TRIF/TRAM]	LPs-TLR complex	87.3019	0.70315	19.5416	33.6955
			LPs-TLR complex	85.0228	0.11973	28.8922	33.6955
	3	[TUMOR CELL].[IL-1B] + [TUMOR CELL].[IL-1B R] -> [TUMOR CELL].[IL-1B complex]	IL-1B	73.473	0.65266	1500	15.0525
			[IL-1B R	73.473	0.65266	1500	15.0525
	4	[TUMOR CELL].[IL-1B complex] -> [TUMOR CELL].[Myd88/TIRAP]	IL-1B complex	87.0873	0.70029	19.5416	33.6955
	5	[TUMOR CELL].[Myd88/TIRAP] -> [TUMOR CELL].[Irak 1/4]	Myd88/TIRAP	96.4896	0.99718	18.1612	178.69
	6	[TUMOR CELL].[Irak 1/4] -> [TUMOR CELL].[TRAF 6]	Irak 1/4	76.5632	0.010315	11033.4	228.361
	7	[TUMOR CELL].[TRIF/TRAM] -> [TUMOR CELL].[TRAF 6]	TRIF/TRAM	80.3768	0.78719	33.3555	61.2591
	8	[TUMOR CELL].[TRAF 6] -> [TUMOR CELL].Tak1	TRAF 6	93.2042	0.97198	203.332	614.339
	9	[TUMOR CELL].Tak1 -> [TUMOR CELL].[NEMO complex] + [TUMOR CELL].MKK	Tak1	100	0.096529	6565.21	991.412
			Tak1	100	0.096616	6565.21	991.412
	10	[TUMOR CELL].MKK -> [TUMOR CELL].[Erk1/2] + [TUMOR CELL].p38 + [TUMOR CELL].JNK + [TUMOR CELL].Irf3	MKK	100	0.10415	14970.1	1823.3
			MKK	100	0.10415	14970.1	1823.3
			MKK	100	0.10415	14970.1	1823.3
			MKK	100	0.10416	14970.1	1823.3
	11	[TUMOR CELL].[NEMO complex] -> [TUMOR CELL].NFkB	NEMO complex	100	0.10553	14794.1	1825.28
	12	[TUMOR CELL].[Erk1/2] -> [TUMOR CELL].AP1	Erk1/2	100	0.0004316	285126	648.556
	13	[TUMOR CELL].[Pro-inflammatory cytokine gene] + [TUMOR CELL].NFkB + [TUMOR CELL].Irf3 + [TUMOR CELL].AP1 -> [TUMOR CELL].[PDGF-b] + [TUMOR CELL].[CCL-2] + [TUMOR CELL].TNFa + [TUMOR CELL].[IL-6 TC] + [TUMOR CELL].VEGF + [TUMOR CELL].[M-CSF] + [TUMOR CELL].NFkB + [TUMOR CELL].AP1 + [TUMOR CELL].Irf3	Pro-inflammatory cytokine gene	100	0.016523	41876.1	2092.5
			Pro-inflammatory cytokine gene	100	0.016523	41876.1	2092.5
			Pro-inflammatory cytokine gene	100	0.016523	41876.1	2092.5
			Pro-inflammatory cytokine gene	100	0.016523	41876.1	2092.5
			Pro-inflammatory cytokine gene	100	0.018113	41876.1	2092.5
			Pro-inflammatory cytokine gene	100	0.016528	41876.1	2092.5
			Pro-inflammatory cytokine gene	0	0	250000	2092.5
			Pro-inflammatory cytokine gene	0	0	250000	2092.5
			Pro-inflammatory cytokine gene	0	0	250000	2092.5
			NFkB	0	0	170000	2092.5
			NFkB	0	0	170000	2092.5
			NFkB	0	0	170000	2092.5
			NFkB	0	0	170000	2092.5
			NFkB	0	0	170000	2092.5
			NFkB	0	0	170000	2092.5
			NFkB	0	0	170000	2092.5
			NFkB	0	0	170000	2092.5
			NFkB	0	0	170000	2092.5
			Irf3	0	0	170000	2092.5
			Irf3	0	0	170000	2092.5
			Irf3	0	0	170000	2092.5
			Irf3	0	0	170000	2092.5
			Irf3	0	0	170000	2092.5
			Irf3	0	0	170000	2092.5
			Irf3	0	0	170000	2092.5
			Irf3	0	0	170000	2092.5
			Irf3	0	0	170000	2092.5
			AP1	0	0	190000	2092.5
			AP1	0	0	190000	2092.5
			AP1	0	0	190000	2092.5
			AP1	0	0	190000	2092.5
			AP1	0	0	190000	2092.5
			AP1	0	0	190000	2092.5
			AP1	0	0	190000	2092.5
			AP1	0	0	190000	2092.5
			AP1	0	0	190000	2092.5
	14	[TUMOR CELL].[PDGF-b] -> [TYPE III IMMUNE RESPONSE].PDGF	PDGF-b	100	0.63225	207905	2077.3
	15	[TYPE III IMMUNE RESPONSE].PDGF + [TYPE III IMMUNE RESPONSE].[PDGF R] -> [TYPE III IMMUNE RESPONSE].[PDGF complex] + [TYPE III IMMUNE RESPONSE].PDGF	PDGF	72.2048	0.010523	349934	26.1251
			PDGF	0	0	200000	26.1251
			PDGF R	74.0146	0.58526	5000	26.1251
			PDGF R	0	0	5000	26.1251
	16	[TYPE III IMMUNE RESPONSE].[PDGF complex] -> [TYPE III IMMUNE RESPONSE].PI3K	PDGF complex	80.7423	0.22675	256.479	109.094
	17	[TYPE III IMMUNE RESPONSE].PI3K -> [TYPE III IMMUNE RESPONSE].Akt	PI3K	91.0901	0.98623	101.822	395.797
	18	[TYPE III IMMUNE RESPONSE].Akt -> [TYPE III IMMUNE RESPONSE].mTOR + [TYPE III IMMUNE RESPONSE].[Nemo complex]	Akt	100	0.04919	6904.77	615.047
			Akt	100	0.0444	6904.77	615.047
	19	[TYPE III IMMUNE RESPONSE].mTOR -> [TYPE III IMMUNE RESPONSE].[STAT 3]	mTOR	100	0.22696	4371	1190.05
	20	[TYPE III IMMUNE RESPONSE].[STAT 3] + [TYPE III IMMUNE RESPONSE].[HIF-a gene] -> [TYPE III IMMUNE RESPONSE].[HIF-a] + [TYPE III IMMUNE RESPONSE].[STAT 3]	STAT 3	0	0	150000	1991.73
			STAT 3	0	0	150000	1991.73
			HIF-a gene	100	0.19895	3929.74	1991.73
			HIF-a gene	0	0	200000	1991.73
	21	[TYPE III IMMUNE RESPONSE].[HIF-a] + [TYPE III IMMUNE RESPONSE].[VEGF gene] -> [TYPE III IMMUNE RESPONSE].VEGF + [TYPE III IMMUNE RESPONSE].[HIF-a]	HIF-a	0	0	190000	1595.48
			HIF-a	0	0	190000	1595.48
			VEGF gene	100	0.0041428	90810.2	1595.48
			VEGF gene	0	0	250000	1595.48
	22	[TUMOR CELL].TNFa -> [TYPE III IMMUNE RESPONSE].[TNF a]	TNFa	100	0.63226	207905	2077.3
	23	[TYPE III IMMUNE RESPONSE].[TNF a] + [TYPE III IMMUNE RESPONSE].[TNF a R] -> [TYPE III IMMUNE RESPONSE].[TNF-a complex] + [TYPE III IMMUNE RESPONSE].[TNF a]	TNF a	39.6249	0.0014025	921731	23.4577
			TNF a	0	0	700000	23.4577
			TNF a R	39.7914	0.22816	5000	23.4577
			TNF a R	0	0	5000	23.4577
	24	[TYPE III IMMUNE RESPONSE].[TNF-a complex] -> [TYPE III IMMUNE RESPONSE].[JN Kinase] + [TYPE III IMMUNE RESPONSE].[Nemo complex]	TNF-a complex	52.3568	0.99669	26.7592	148.516
			TNF-a complex	51.6574	0.99343	26.7592	148.516
	25	[TYPE III IMMUNE RESPONSE].[JN Kinase] -> [TYPE III IMMUNE RESPONSE].NFkB	JN Kinase	100	0.28015	343.007	178.331
	26	[TUMOR CELL].[CCL-2] -> [MONOCYTE TO M1 POLARIZATION].[CCL-2]	CCL-2	100	0.63225	207905	2077.3
	27	[MONOCYTE TO M1 POLARIZATION].[CCL-2] + [MONOCYTE TO M1 POLARIZATION].[CCR-2] -> [MONOCYTE TO M1 POLARIZATION].[CCL-2 complex] + [MONOCYTE TO M1 POLARIZATION].[CCL-2]	CCL-2	72.6372	0.010264	360017	26.7249
			CCL-2	0	0	208000	26.7249
			CCR-2	74.6346	0.58731	5000	26.7249
			CCR-2	0	0	5000	26.7249
	28	[MONOCYTE TO M1 POLARIZATION].[CCL-2 complex] -> [MONOCYTE TO M1 POLARIZATION].[JAK2/TYK2]	CCL-2 complex	93.3262	0.84158	85.0762	109.093
	29	[MONOCYTE TO M1 POLARIZATION].[STAT 3] + [MONOCYTE TO M1 POLARIZATION].[C/EBP-b gene] -> [MONOCYTE TO M1 POLARIZATION].[C/EBP-b] + [MONOCYTE TO M1 POLARIZATION].[STAT 3]	STAT 3	0	0	135600	997.075
			STAT 3	0	0	135600	997.075
			C/EBP-b gene	100	0.0065002	50543.9	997.075
			C/EBP-b gene	0	0	150000	997.075
	30	[MONOCYTE TO M1 POLARIZATION].[C/EBP-b] + [MONOCYTE TO M1 POLARIZATION].[Inflammatory cytokine gene] -> [MONOCYTE TO M1 POLARIZATION].[IL-1b] + [MONOCYTE TO M1 POLARIZATION].[IL-23] + [MONOCYTE TO M1 POLARIZATION].[C/EBP-b]	C/EBP-b	0	0	99000	1095.45
			C/EBP-b	0	0	99000	1095.45
			C/EBP-b	0	0	99000	1095.45
			Inflammatory cytokine gene	100	0.187	2161.36	1095.45
			Inflammatory cytokine gene	100	0.18578	2161.36	1095.45
			Inflammatory cytokine gene	0	0	110000	1095.45
	31	[MONOCYTE TO M1 POLARIZATION].[IL-23] + [MONOCYTE TO M1 POLARIZATION].[IL-23 R] -> [MONOCYTE TO M1 POLARIZATION].[IL-23 complex] + [MONOCYTE TO M1 POLARIZATION].[IL-23]	IL-23	76.4022	0.04896	101027	101.962
			IL-23	0	0	100000	101.962
			IL-23 R	79.8268	0.73189	10000	101.962
			IL-23 R	0	0	10000	101.962
	32	[MONOCYTE TO M1 POLARIZATION].[IL-23 complex] -> [MONOCYTE TO M1 POLARIZATION].[JAK2/TYK2]	IL-23 complex	96.0549	0.77064	121.191	218.06
	33	[MONOCYTE TO M1 POLARIZATION].[JAK2/TYK2] -> [MONOCYTE TO M1 POLARIZATION].[STAT 3]	JAK2/TYK2	100	0.59247	433.99	614.66
	34	[MONOCYTE TO M1 POLARIZATION].[IL-23] -> [T-CELL MEDIATED IMMUNE RESPONSE].[IL 23]	IL-23	100	0.65381	100720	1051.75
	35	[T-CELL MEDIATED IMMUNE RESPONSE].[IL 23] + [T-CELL MEDIATED IMMUNE RESPONSE].[IL-23 R] -> [T-CELL MEDIATED IMMUNE RESPONSE].[IL 23 complex] + [T-CELL MEDIATED IMMUNE RESPONSE].[IL 23]	IL 23	36.2859	0.0031836	138370	7.6411
			IL 23	0	0	100000	7.6411
			IL-23 R	36.314	0.0254	15000	7.6411
			IL-23 R	0	0	15000	7.6411
	36	[T-CELL MEDIATED IMMUNE RESPONSE].[IL 23 complex] -> [T-CELL MEDIATED IMMUNE RESPONSE].[JAK 2/TYK 2]	IL 23 complex	45.7852	0.99846	7.52773	396.541
	37	[T-CELL MEDIATED IMMUNE RESPONSE].[JAK 2/TYK 2] -> [T-CELL MEDIATED IMMUNE RESPONSE].[STAT 3] + [T-CELL MEDIATED IMMUNE RESPONSE].[STAT 4]	JAK 2/TYK 2	100	0.99999	19.7421	694.942
			JAK 2/TYK 2	100	0.99999	19.7421	694.942
	38	[T-CELL MEDIATED IMMUNE RESPONSE].[STAT 4] + [T-CELL MEDIATED IMMUNE RESPONSE].[IFN-g gene] -> [T-CELL MEDIATED IMMUNE RESPONSE].[IFN-g] + [T-CELL MEDIATED IMMUNE RESPONSE].[STAT 4]	STAT 4	0	0	85000	896.278
			STAT 4	0	0	85000	896.278
			IFN-g gene	100	0.18691	1768.38	896.278
			IFN-g gene	0	0	90000	896.278
	39	[T-CELL MEDIATED IMMUNE RESPONSE].[STAT 3] + [T-CELL MEDIATED IMMUNE RESPONSE].[RORgt gene] -> [T-CELL MEDIATED IMMUNE RESPONSE].RORgt + [T-CELL MEDIATED IMMUNE RESPONSE].[STAT 3]	STAT 3	0	0	477000	5078.57
			STAT 3	0	0	477000	5078.57
			RORgt gene	100	0.50207	2489.74	5078.57
			RORgt gene	0	0	500000	5078.57
	40	[T-CELL MEDIATED IMMUNE RESPONSE].RORgt + [T-CELL MEDIATED IMMUNE RESPONSE].[Naive CD4+ cell] -> [T-CELL MEDIATED IMMUNE RESPONSE].[Th 17] + [T-CELL MEDIATED IMMUNE RESPONSE].RORgt	RORgt	0	0	495000	3793.31
			RORgt	0	0	495000	3793.31
			Naive CD4+ cell	100	0.0026746	34917.1	3793.31
			Naive CD4+ cell	0	0	900000	3793.31
	41	[T-CELL MEDIATED IMMUNE RESPONSE].[Th 17] -> [T-CELL MEDIATED IMMUNE RESPONSE].[IL 17A/F] + [T-CELL MEDIATED IMMUNE RESPONSE].[IL 6]	Th 17	64.1416	0.80103	1496.48	7542.65
			Th 17	71.949	0.85525	1446.28	7542.65
	42	[T-CELL MEDIATED IMMUNE RESPONSE].[IL 17A/F] -> [TYPE III IMMUNE RESPONSE].[IL-17 A/F] + [MONOCYTE TO M1 POLARIZATION].[Mo_IL17 A/F] + [M2 MACROPHAGE].[M2_IL17A/F]	IL 17A/F	100	0.61686	576023	6885.11
			IL 17A/F	100	0.61686	576023	6885.11
			IL 17A/F	100	0.61686	576023	6885.11
	43	[TYPE III IMMUNE RESPONSE].[IL-17 RA/C] + [TYPE III IMMUNE RESPONSE].[IL-17 A/F] -> [TYPE III IMMUNE RESPONSE].[IL-17 complex] + [TYPE III IMMUNE RESPONSE].[IL-17 A/F]	IL-17 RA/C	59.4368	0.31334	20000	73.5133
			IL-17 RA/C	0	0	20000	73.5133
			IL-17 A/F	58.1046	0.0068733	1.11216e+06	73.5133
			IL-17 A/F	0	0	700000	73.5133
	44	[TYPE III IMMUNE RESPONSE].[IL-17 complex] -> [TYPE III IMMUNE RESPONSE].[Act 1]	IL-17 complex	75.2479	0.99172	127.166	436.474
	45	[TYPE III IMMUNE RESPONSE].[Act 1] -> [TYPE III IMMUNE RESPONSE].TRAF6	Act 1	100	0.065191	3950.09	654.528
	46	[TYPE III IMMUNE RESPONSE].TRAF6 -> [TYPE III IMMUNE RESPONSE].[Tak 1]	TRAF6	100	0.51731	1701.33	1168.61
	47	[TYPE III IMMUNE RESPONSE].[Tak 1] -> [TYPE III IMMUNE RESPONSE].MAPK + [TYPE III IMMUNE RESPONSE].[Nemo complex] + [TYPE III IMMUNE RESPONSE].[C/EBP-b/d]	Tak 1	73.4246	0.027638	40516.7	1983
			Tak 1	100	0.076384	17109.8	1983
			Tak 1	100	0.09942	17109.8	1983
	48	[TYPE III IMMUNE RESPONSE].[Nemo complex] -> [TYPE III IMMUNE RESPONSE].NFkB	Nemo complex	100	0.32532	12564.2	5155.21
	49	[TYPE III IMMUNE RESPONSE].MAPK -> [TYPE III IMMUNE RESPONSE].AP1	MAPK	99.9437	0.99998	1807.32	3958.42
	50	[TYPE III IMMUNE RESPONSE].[C/EBP-b/d] + [TYPE III IMMUNE RESPONSE].NFkB + [TYPE III IMMUNE RESPONSE].AP1 + [TYPE III IMMUNE RESPONSE].[PIC gene] -> [TYPE III IMMUNE RESPONSE].IL6 + [TYPE III IMMUNE RESPONSE].IL8 + [TYPE III IMMUNE RESPONSE].[IL4/13] + [TYPE III IMMUNE RESPONSE].[TNF a] + [TYPE III IMMUNE RESPONSE].AP1 + [TYPE III IMMUNE RESPONSE].NFkB + [TYPE III IMMUNE RESPONSE].[C/EBP-b/d]	C/EBP-b/d	0	0	150000	3467.19
			C/EBP-b/d	0	0	150000	3467.19
			C/EBP-b/d	0	0	150000	3467.19
			C/EBP-b/d	0	0	150000	3467.19
			C/EBP-b/d	0	0	150000	3467.19
			C/EBP-b/d	0	0	150000	3467.19
			C/EBP-b/d	0	0	150000	3467.19
			NFkB	0	0	500000	3467.19
			NFkB	0	0	500000	3467.19
			NFkB	0	0	500000	3467.19
			NFkB	0	0	500000	3467.19
			NFkB	0	0	500000	3467.19
			NFkB	0	0	500000	3467.19
			NFkB	0	0	500000	3467.19
			AP1	0	0	300000	3467.19
			AP1	0	0	300000	3467.19
			AP1	0	0	300000	3467.19
			AP1	0	0	300000	3467.19
			AP1	0	0	300000	3467.19
			AP1	0	0	300000	3467.19
			AP1	0	0	300000	3467.19
			PIC gene	100	0.025677	55438.6	3467.19
			PIC gene	100	0.026223	55438.6	3467.19
			PIC gene	100	0.021956	55438.6	3467.19
			PIC gene	100	0.026223	55438.6	3467.19
			PIC gene	0	0	400000	3467.19
			PIC gene	0	0	400000	3467.19
			PIC gene	0	0	400000	3467.19
	51	[TYPE III IMMUNE RESPONSE].NFkB + [TYPE III IMMUNE RESPONSE].[Survival genes] -> [TYPE III IMMUNE RESPONSE].[Cyclin D1] + [TYPE III IMMUNE RESPONSE].[Bcl-xL] + [TYPE III IMMUNE RESPONSE].[Bcl-2] + [TYPE III IMMUNE RESPONSE].NFkB	NFkB	0	0	500000	3983.46
			NFkB	0	0	500000	3983.46
			NFkB	0	0	500000	3983.46
			NFkB	0	0	500000	3983.46
			Survival genes	100	0.19928	7859.49	3983.46
			Survival genes	100	0.19928	7859.49	3983.46
			Survival genes	100	0.19928	7859.49	3983.46
			Survival genes	0	0	400000	3983.46
	52	[MONOCYTE TO M1 POLARIZATION].[STAT 3] + [MONOCYTE TO M1 POLARIZATION].[IL6 gene] + [MONOCYTE TO M1 POLARIZATION].Mo_NFkB + [MONOCYTE TO M1 POLARIZATION].[Mo_C/EBP-b/d] + [MONOCYTE TO M1 POLARIZATION].Mo_AP1 -> [MONOCYTE TO M1 POLARIZATION].[IL-6] + [MONOCYTE TO M1 POLARIZATION].Mo_AP1 + [MONOCYTE TO M1 POLARIZATION].Mo_NFkB + [MONOCYTE TO M1 POLARIZATION].[STAT 3] + [MONOCYTE TO M1 POLARIZATION]…	STAT 3	0	0	135600	1676.34
			STAT 3	0	0	135600	1676.34
			STAT 3	0	0	135600	1676.34
			STAT 3	0	0	135600	1676.34
			STAT 3	0	0	135600	1676.34
			IL6 gene	100	0.0015353	182547	1676.34
			IL6 gene	0	0	350000	1676.34
			IL6 gene	0	0	350000	1676.34
			IL6 gene	0	0	350000	1676.34
			IL6 gene	0	0	350000	1676.34
			Mo_NFkB	0	0	300000	1676.34
			Mo_NFkB	0	0	300000	1676.34
			Mo_NFkB	0	0	300000	1676.34
			Mo_NFkB	0	0	300000	1676.34
			Mo_NFkB	0	0	300000	1676.34
			Mo_C/EBP-b/d	0	0	200000	1676.34
			Mo_C/EBP-b/d	0	0	200000	1676.34
			Mo_C/EBP-b/d	0	0	200000	1676.34
			Mo_C/EBP-b/d	0	0	200000	1676.34
			Mo_C/EBP-b/d	0	0	200000	1676.34
			Mo_AP1	0	0	300000	1676.34
			Mo_AP1	0	0	300000	1676.34
			Mo_AP1	0	0	300000	1676.34
			Mo_AP1	0	0	300000	1676.34
			Mo_AP1	0	0	300000	1676.34
	53	[T-CELL MEDIATED IMMUNE RESPONSE].[IFN-g] -> [TYPE III IMMUNE RESPONSE].[IFN g] + [MONOCYTE TO M1 POLARIZATION].Mo_IFNg + [DENDRITIC CELL].DC_IFNg	IFN-g	100	0.60643	132808	947.713
			IFN-g	100	0.60643	132808	947.713
			IFN-g	100	0.60643	132808	947.713
	54	[TYPE III IMMUNE RESPONSE].IFNgR + [TYPE III IMMUNE RESPONSE].[IFN g] -> [TYPE III IMMUNE RESPONSE].[IFNg complex] + [TYPE III IMMUNE RESPONSE].[IFN g]	IFNgR	75.2302	0.4652	5000	14.2176
			IFNgR	0	0	5000	14.2176
			IFN g	72.4839	0.022928	141005	14.2176
			IFN g	0	0	60000	14.2176
	55	[TYPE III IMMUNE RESPONSE].[IFNg complex] -> [TYPE III IMMUNE RESPONSE].PI3K	IFNg complex	81.4321	0.22192	231.395	99.2555
	56	[TYPE III IMMUNE RESPONSE].NFkB + [TYPE III IMMUNE RESPONSE].[Inflammatory gene] -> [TYPE III IMMUNE RESPONSE].IL6 + [TYPE III IMMUNE RESPONSE].NFkB	NFkB	0	0	500000	2692.01
			NFkB	0	0	500000	2692.01
			Inflammatory gene	100	0.0066112	131502	2692.01
			Inflammatory gene	0	0	400000	2692.01
	57	[TUMOR CELL].[IL-6 TC] -> [TYPE III IMMUNE RESPONSE].[IL6 TC] + [T-CELL MEDIATED IMMUNE RESPONSE].Th_IL6 + [M2 MACROPHAGE].IL_6	IL-6 TC	100	0.63222	207905	2077.3
			IL-6 TC	100	0.63222	207905	2077.3
			IL-6 TC	100	0.63222	207905	2077.3
	58	[TYPE III IMMUNE RESPONSE].[IL6 TC] + [TYPE III IMMUNE RESPONSE].CD126 -> [TYPE III IMMUNE RESPONSE].[IL6 complex] + [TYPE III IMMUNE RESPONSE].[IL6 TC]	IL6 TC	100	0.0089804	408219	14.9556
			IL6 TC	0	0	200000	14.9556
			CD126	100	0.2738	10000	14.9556
			CD126	0	0	10000	14.9556
	59	[TYPE III IMMUNE RESPONSE].[IL6 complex] -> [TYPE III IMMUNE RESPONSE].[JAK1/JAK2]	IL6 complex	48.5242	0.005503	5425.85	119.408
	60	[TYPE III IMMUNE RESPONSE].[JAK1/JAK2] -> [TYPE III IMMUNE RESPONSE].[STAT 3]	JAK1/JAK2	64.946	1	77.4189	495.359
	61	[MONOCYTE TO M1 POLARIZATION].[IFNgR1/R2] + [MONOCYTE TO M1 POLARIZATION].Mo_IFNg -> [MONOCYTE TO M1 POLARIZATION].[Mo_IFNg complex] + [MONOCYTE TO M1 POLARIZATION].Mo_IFNg	IFNgR1/R2	78.2704	0.5129	20000	59.6543
			IFNgR1/R2	0	0	20000	59.6543
			Mo_IFNg	75.2675	0.99281	144624	59.6543
			Mo_IFNg	0	0	60000	59.6543
	62	[MONOCYTE TO M1 POLARIZATION].[Mo_IFNg complex] -> [MONOCYTE TO M1 POLARIZATION].[Mo_JAK1/JAK2]	Mo_IFNg complex	92.3232	0.57126	484.029	397.014
	63	[MONOCYTE TO M1 POLARIZATION].[Mo_JAK1/JAK2] -> [MONOCYTE TO M1 POLARIZATION].[STAT 3]	Mo_JAK1/JAK2	100	0.97978	208.59	793.119
	64	[MONOCYTE TO M1 POLARIZATION].[Mo_IL17 A/F] + [MONOCYTE TO M1 POLARIZATION].[Mo-I7 RA/C] -> [MONOCYTE TO M1 POLARIZATION].[Mo_IL 17 complex] + [MONOCYTE TO M1 POLARIZATION].[Mo_IL17 A/F]	Mo_IL17 A/F	76.9391	0.01085	1.24104e+06	89.5657
			Mo_IL17 A/F	0	0	700000	89.5657
			Mo-I7 RA/C	77.915	0.53112	20000	89.5657
			Mo-I7 RA/C	0	0	20000	89.5657
	65	[MONOCYTE TO M1 POLARIZATION].[Mo_IL 17 complex] -> [MONOCYTE TO M1 POLARIZATION].[Mo_Act 1]	Mo_IL 17 complex	92.2708	0.63874	331.788	396.953
	66	[MONOCYTE TO M1 POLARIZATION].[Mo_Act 1] -> [MONOCYTE TO M1 POLARIZATION].Mo_TRAF6	Mo_Act 1	98.7579	0.89888	167.228	793.119
	67	[MONOCYTE TO M1 POLARIZATION].Mo_TRAF6 -> [MONOCYTE TO M1 POLARIZATION].[Mo_Tak 1]	Mo_TRAF6	100	0.20484	4382.86	1487.63
	68	[MONOCYTE TO M1 POLARIZATION].[Mo_Tak 1] -> [MONOCYTE TO M1 POLARIZATION].[Mo_NEMO complex] + [MONOCYTE TO M1 POLARIZATION].[Mo_C/EBP-b/d] + [MONOCYTE TO M1 POLARIZATION].Mo_MAPK	Mo_Tak 1	100	0.050915	39907.1	2480.66
			Mo_Tak 1	100	0.051677	39907.1	2480.66
			Mo_Tak 1	100	0.050915	39907.1	2480.66
	69	[MONOCYTE TO M1 POLARIZATION].[Mo_NEMO complex] -> [MONOCYTE TO M1 POLARIZATION].Mo_NFkB	Mo_NEMO complex	100	0.034051	90792.3	3571.09
	70	[MONOCYTE TO M1 POLARIZATION].Mo_MAPK -> [MONOCYTE TO M1 POLARIZATION].Mo_AP1	Mo_MAPK	100	0.034051	90792.3	3571.09
	71	[DENDRITIC CELL].DC_IFNg + [DENDRITIC CELL].[DC_IFNgR1/R2] -> [DENDRITIC CELL].[DC_IFNg complex] + [DENDRITIC CELL].DC_IFNg	DC_IFNg	64.8341	0.022891	132621	15.9078
			DC_IFNg	0	0	60000	15.9078
			DC_IFNgR1/R2	66.996	0.44334	5000	15.9078
			DC_IFNgR1/R2	0	0	5000	15.9078
	72	[DENDRITIC CELL].[DC_IFNg complex] -> [DENDRITIC CELL].[DC_JAK1/Tyk2]	DC_IFNg complex	84.6234	0.89543	73.2333	109.121
	73	[DENDRITIC CELL].[DC_JAK1/Tyk2] -> [DENDRITIC CELL].STAT1	DC_JAK1/Tyk2	100	0.99553	52.1327	198.169
	74	[DENDRITIC CELL].STAT1 + [DENDRITIC CELL].[IL12 gene] -> [DENDRITIC CELL].IL12 + [DENDRITIC CELL].STAT1	STAT1	0	0	18000	368.566
			STAT1	0	0	18000	368.566
			IL12 gene	100	0.040242	3453.17	368.566
			IL12 gene	0	0	40000	368.566
	75	[DENDRITIC CELL].IL12 -> [NK CELL].IL12 + [T-CELL MEDIATED IMMUNE RESPONSE].IL12	IL12	100	0.62214	36538.3	334.401
			IL12	100	0.62214	36538.3	334.401
	76	[NK CELL].[IL 12 b1/b2] + [NK CELL].IL12 -> [NK CELL].[IL 12 complex] + [NK CELL].IL12	IL 12 b1/b2	89.1786	0.75261	5000	28.0723
			IL 12 b1/b2	0	0	5000	28.0723
			IL12	86.3198	0.074361	65032.2	28.0723
			IL12	0	0	35000	28.0723
	77	[NK CELL].[IL 12 complex] -> [NK CELL].[NK_JAK2/Tyk2]	IL 12 complex	94.0289	0.20637	374.935	103.17
	78	[NK CELL].[NK_JAK2/Tyk2] -> [NK CELL].NK_STAT4	NK_JAK2/Tyk2	100	0.88045	102.901	198.189
	79	[NK CELL].NK_STAT4 + [NK CELL].[NK_IFNg gene] -> [NK CELL].NK_IFNg + [NK CELL].NK_STAT4	NK_STAT4	0	0	18000	298.759
			NK_STAT4	0	0	18000	298.759
			NK_IFNg gene	100	0.19895	589.462	298.759
			NK_IFNg gene	0	0	30000	298.759
	80	[T-CELL MEDIATED IMMUNE RESPONSE].IL12 + [T-CELL MEDIATED IMMUNE RESPONSE].[IL12 B1/B2] -> [T-CELL MEDIATED IMMUNE RESPONSE].[Th_IL 12 complex] + [T-CELL MEDIATED IMMUNE RESPONSE].IL12	IL12	24.7106	0.011095	43591.3	14.0432
			IL12	0	0	35000	14.0432
			IL12 B1/B2	24.8133	0.087752	5000	14.0432
			IL12 B1/B2	0	0	5000	14.0432
	81	[T-CELL MEDIATED IMMUNE RESPONSE].[Th_IL 12 complex] -> [T-CELL MEDIATED IMMUNE RESPONSE].[JAK 2/TYK 2]	Th_IL 12 complex	30.9434	0.47355	6.3915	99.4441
	82	[T-CELL MEDIATED IMMUNE RESPONSE].[STAT 4] + [T-CELL MEDIATED IMMUNE RESPONSE].[T-bet gene] -> [T-CELL MEDIATED IMMUNE RESPONSE].[T-bet] + [T-CELL MEDIATED IMMUNE RESPONSE].[STAT 4]	STAT 4	0	0	85000	647.961
			STAT 4	0	0	85000	647.961
			T-bet gene	100	0.0090688	25411	647.961
			T-bet gene	0	0	90000	647.961
	83	[T-CELL MEDIATED IMMUNE RESPONSE].[T-bet] + [T-CELL MEDIATED IMMUNE RESPONSE].[Naive CD4+ cell] -> [T-CELL MEDIATED IMMUNE RESPONSE].[Th1 phenotype] + [T-CELL MEDIATED IMMUNE RESPONSE].[T-bet]	T-bet	0	0	64000	1199.33
			T-bet	0	0	64000	1199.33
			Naive CD4+ cell	100	0.0022424	34917.1	1199.33
			Naive CD4+ cell	0	0	900000	1199.33
	84	[T-CELL MEDIATED IMMUNE RESPONSE].[Th1 phenotype] -> [T-CELL MEDIATED IMMUNE RESPONSE].[IFN-g]	Th1 phenotype	100	0.0013227	60360.8	498.962
	85	[T-CELL MEDIATED IMMUNE RESPONSE].[Th_IL 12 complex] -> [T-CELL MEDIATED IMMUNE RESPONSE].[CD8+ T cell]	Th_IL 12 complex	30.9434	0.52562	6.3915	109.328
	86	[T-CELL MEDIATED IMMUNE RESPONSE].[CD8+ T cell] -> [T-CELL MEDIATED IMMUNE RESPONSE].[Immune Response]	CD8+ T cell	100	0.023912	9.9384	148.862
	87	[TYPE III IMMUNE RESPONSE].IL6 -> [T-CELL MEDIATED IMMUNE RESPONSE].Th_IL6 + [M2 MACROPHAGE].IL_6	IL6	100	0.095162	1.30721e+06	689.145
			IL6	100	0.095162	1.30721e+06	689.145
	88	[MONOCYTE TO M1 POLARIZATION].[IL-6] -> [T-CELL MEDIATED IMMUNE RESPONSE].Th_IL6 + [M2 MACROPHAGE].IL_6	IL-6	100	0.63221	167415	1673.51
			IL-6	100	0.63221	167415	1673.51
	89	[T-CELL MEDIATED IMMUNE RESPONSE].Th_IL6 + [T-CELL MEDIATED IMMUNE RESPONSE].IL6R -> [T-CELL MEDIATED IMMUNE RESPONSE].[Th_IL6 complex] + [T-CELL MEDIATED IMMUNE RESPONSE].Th_IL6	Th_IL6	50.9707	0.030892	671220	227.289
			Th_IL6	0	0	432000	227.289
			IL6R	51.4236	0.17075	100000	227.289
			IL6R	0	0	100000	227.289
	90	[T-CELL MEDIATED IMMUNE RESPONSE].[Th_IL6 complex] -> [T-CELL MEDIATED IMMUNE RESPONSE].[JAK 1/JAK 2]	Th_IL6 complex	63.3737	0.99328	314.009	2182.77
	91	[T-CELL MEDIATED IMMUNE RESPONSE].[JAK 1/JAK 2] -> [T-CELL MEDIATED IMMUNE RESPONSE].[STAT 3]	JAK 1/JAK 2	99.8667	0.99999	359.987	3768.93
	92	[TYPE III IMMUNE RESPONSE].[IL4/13] -> [T-CELL MEDIATED IMMUNE RESPONSE].[IL 4/IL 13] + [M2 MACROPHAGE].[IL4/IL13] + MDSC.[IL4/ IL13]	IL4/13	100	0.60476	421845	4885.72
			IL4/13	100	0.60476	421845	4885.72
			IL4/13	100	0.60476	421845	4885.72
	93	[T-CELL MEDIATED IMMUNE RESPONSE].[IL 4/IL 13] + [T-CELL MEDIATED IMMUNE RESPONSE].[IL4/13 Ra/Ra1] -> [T-CELL MEDIATED IMMUNE RESPONSE].[IL4/13 complex] + [T-CELL MEDIATED IMMUNE RESPONSE].[IL 4/IL 13]	IL 4/IL 13	74.9166	0.052917	743249	262.35
			IL 4/IL 13	0	0	420000	262.35
			IL4/13 Ra/Ra1	76.4357	0.62449	50000	262.35
			IL4/13 Ra/Ra1	0	0	50000	262.35
	94	[T-CELL MEDIATED IMMUNE RESPONSE].[IL4/13 complex] -> [T-CELL MEDIATED IMMUNE RESPONSE].[JAK1/3-Tyk2]	IL4/13 complex	93.5848	0.70076	1003.85	1090.93
	95	[T-CELL MEDIATED IMMUNE RESPONSE].[JAK1/3-Tyk2] -> [T-CELL MEDIATED IMMUNE RESPONSE].[STAT 6]	JAK1/3-Tyk2	100	0.88335	721.653	2081.68
	96	[T-CELL MEDIATED IMMUNE RESPONSE].[STAT 6] + [T-CELL MEDIATED IMMUNE RESPONSE].[GATA 3 gene] -> [T-CELL MEDIATED IMMUNE RESPONSE].[GATA 3] + [T-CELL MEDIATED IMMUNE RESPONSE].[STAT 6]	STAT 6	0	0	190000	2588.89
			STAT 6	0	0	190000	2588.89
			GATA 3 gene	100	0.92201	105.212	2588.89
			GATA 3 gene	0	0	250000	2588.89
	97	[T-CELL MEDIATED IMMUNE RESPONSE].[Naive CD4+ cell] + [T-CELL MEDIATED IMMUNE RESPONSE].[GATA 3] -> [T-CELL MEDIATED IMMUNE RESPONSE].Th2 + [T-CELL MEDIATED IMMUNE RESPONSE].[GATA 3]	Naive CD4+ cell	100	0.015508	34917.1	3195.26
			Naive CD4+ cell	0	0	900000	3195.26
			GATA 3	0	0	249000	3195.26
			GATA 3	0	0	249000	3195.26
	98	[T-CELL MEDIATED IMMUNE RESPONSE].Th2 -> [T-CELL MEDIATED IMMUNE RESPONSE].[Tumor progression] + [T-CELL MEDIATED IMMUNE RESPONSE].[Immune tolerance]	Th2	100	0.00018445	550165	798.785
			Th2	100	0.00018445	550165	798.785
	99	[M2 MACROPHAGE].[IL4/IL13] + [M2 MACROPHAGE].[IL4/13 R] -> [M2 MACROPHAGE].[IL4/IL13 complex] + [M2 MACROPHAGE].[IL4/IL13]	IL4/IL13	100	0.015467	842716	50.9929
			IL4/IL13	0	0	420000	50.9929
			IL4/13 R	100	0.98751	10000	50.9929
			IL4/13 R	0	0	10000	50.9929
	100	[M2 MACROPHAGE].[IL4/IL13 complex] -> [M2 MACROPHAGE].[JAK 1/3-Tyk2] + [M2 MACROPHAGE].PI3k	IL4/IL13 complex	39.9656	0.0062028	6887.57	158.945
			IL4/IL13 complex	72.1599	0.01583	5200.05	158.945
	101	[M2 MACROPHAGE].[JAK 1/3-Tyk2] -> [M2 MACROPHAGE].STAT6	JAK 1/3-Tyk2	62.7761	1	128.233	404.652
	102	[M2 MACROPHAGE].STAT6 + [M2 MACROPHAGE].[GATA3 gene] -> [M2 MACROPHAGE].GATA3 + [M2 MACROPHAGE].STAT6	STAT6	0	0	21200	448.296
			STAT6	0	0	21200	448.296
			GATA3 gene	100	0.028192	5496.77	448.296
			GATA3 gene	0	0	50000	448.296
	103	[M2 MACROPHAGE].GATA3 -> [M2 MACROPHAGE].[M2 homeostasis]	GATA3	100	0.31396	2243.41	842.55
	104	[MONOCYTE TO M1 POLARIZATION].[IL-1b] -> MDSC.IL1b	IL-1b	100	0.61386	107832	920.272
	105	MDSC.IL1b + MDSC.[IL1b R] -> MDSC.[IL1b complex] + MDSC.IL1b	IL1b	81.3104	0.048417	107720	55.8505
			IL1b	0	0	100000	55.8505
			IL1b R	82.9205	0.68346	10000	55.8505
			IL1b R	0	0	10000	55.8505
	106	MDSC.[IL1b complex] -> MDSC.JAK1	IL1b complex	65.6995	0.049512	2328.91	210.288
	107	MDSC.JAK1 -> MDSC.STAT1	JAK1	87.4491	1	150.452	495.014
	108	MDSC.STAT1 + MDSC.Suppressive_genes + MDSC.STAT6 -> MDSC.[IL-10] + MDSC.[TGF-b] + [T-CELL MEDIATED IMMUNE RESPONSE].Arginase + [T-CELL MEDIATED IMMUNE RESPONSE].iNOS + MDSC.STAT1 + MDSC.STAT6	STAT1	0	0	38000	776.841
			STAT1	0	0	38000	776.841
			STAT1	0	0	38000	776.841
			STAT1	0	0	38000	776.841
			STAT1	0	0	38000	776.841
			STAT1	0	0	38000	776.841
			Suppressive_genes	100	0.094147	3249.39	776.841
			Suppressive_genes	100	0.093393	3249.39	776.841
			Suppressive_genes	100	0.10289	3249.39	776.841
			Suppressive_genes	100	0.10289	3249.39	776.841
			Suppressive_genes	0	0	80000	776.841
			Suppressive_genes	0	0	80000	776.841
			STAT6	0	0	38000	776.841
			STAT6	0	0	38000	776.841
			STAT6	0	0	38000	776.841
			STAT6	0	0	38000	776.841
			STAT6	0	0	38000	776.841
			STAT6	0	0	38000	776.841
	109	MDSC.[IL4/ IL13] + MDSC.CD124 -> MDSC.[IL4/13_complex] + MDSC.[IL4/ IL13]	IL4/ IL13	46.5343	0.0061248	623361	48.3803
			IL4/ IL13	0	0	420000	48.3803
			CD124	46.8112	0.3226	10000	48.3803
			CD124	0	0	10000	48.3803
	110	MDSC.[IL4/13_complex] -> MDSC.[JAK1/3-Tyk 2]	IL4/13_complex	61.2667	0.9846	80.9659	277.327
	111	MDSC.[JAK1/3-Tyk 2] -> MDSC.STAT6	JAK1/3-Tyk 2	95.2148	1	83.679	445.534
	112	[TYPE III IMMUNE RESPONSE].VEGF -> MDSC.M_VEGF	VEGF	100	0.61928	159181	1415.94
	113	[TUMOR CELL].VEGF -> MDSC.M_VEGF	VEGF	100	0.41318	283280	995.234
	114	MDSC.M_VEGF + MDSC.[VEGF R] -> MDSC.[VEGF complex] + MDSC.M_VEGF	M_VEGF	42.7476	0.0090977	395568	55.51
			M_VEGF	0	0	280000	55.51
			VEGF R	43.3719	0.30745	10000	55.51
			VEGF R	0	0	10000	55.51
	115	MDSC.[VEGF complex] -> MDSC.Erk	VEGF complex	64.9628	1	87.1186	296.991
	116	MDSC.Erk + MDSC.Survival_gene -> MDSC.[Cyclin D1] + MDSC.[Bcl-xL] + MDSC.[c-myc] + MDSC.Erk	Erk	0	0	19000	388.42
			Erk	0	0	19000	388.42
			Erk	0	0	19000	388.42
			Erk	0	0	19000	388.42
			Survival_gene	100	0.1029	1624.69	388.42
			Survival_gene	100	0.1029	1624.69	388.42
			Survival_gene	100	0.1029	1624.69	388.42
			Survival_gene	0	0	40000	388.42
	117	MDSC.[TGF-b] -> [T-CELL MEDIATED IMMUNE RESPONSE].[TGF- b]	TGF-b	100	0.62872	76743.5	747.437
	118	[T-CELL MEDIATED IMMUNE RESPONSE].[TGF- b] + [T-CELL MEDIATED IMMUNE RESPONSE].[TGF-b R] -> [T-CELL MEDIATED IMMUNE RESPONSE].[TGF-b complex] + [T-CELL MEDIATED IMMUNE RESPONSE].[TGF- b]	TGF- b	74.8806	0.059571	132939	55.421
			TGF- b	0	0	76000	55.421
			TGF-b R	77.002	0.62729	10000	55.421
			TGF-b R	0	0	10000	55.421
	119	[T-CELL MEDIATED IMMUNE RESPONSE].[TGF-b complex] -> [T-CELL MEDIATED IMMUNE RESPONSE].[Smad 2/3]	TGF-b complex	100	0.96865	188.318	218.18
	120	[T-CELL MEDIATED IMMUNE RESPONSE].[Smad 2/3] + [T-CELL MEDIATED IMMUNE RESPONSE].[Smad 4_gene] -> [T-CELL MEDIATED IMMUNE RESPONSE].[Smad 4] + [T-CELL MEDIATED IMMUNE RESPONSE].[Smad 2/3]	Smad 2/3	0	0	19000	388.884
			Smad 2/3	0	0	19000	388.884
			Smad 4_gene	100	0.0058981	21202.8	388.884
			Smad 4_gene	0	0	60000	388.884
	121	[T-CELL MEDIATED IMMUNE RESPONSE].[Smad 4] + [T-CELL MEDIATED IMMUNE RESPONSE].FoxP3_gene -> [T-CELL MEDIATED IMMUNE RESPONSE].FoxP3 + [T-CELL MEDIATED IMMUNE RESPONSE].[Smad 4]	Smad 4	0	0	38000	756.988
			Smad 4	0	0	38000	756.988
			FoxP3_gene	100	0.065576	5049.82	756.988
			FoxP3_gene	0	0	80000	756.988
	122	[T-CELL MEDIATED IMMUNE RESPONSE].FoxP3 + [T-CELL MEDIATED IMMUNE RESPONSE].[Naive CD4+ cell] -> [T-CELL MEDIATED IMMUNE RESPONSE].Treg + [T-CELL MEDIATED IMMUNE RESPONSE].FoxP3	FoxP3	0	0	74000	499.884
			FoxP3	0	0	74000	499.884
			Naive CD4+ cell	100	5.4865e-05	34917.1	499.884
			Naive CD4+ cell	0	0	900000	499.884
	123	[T-CELL MEDIATED IMMUNE RESPONSE].Treg -> [T-CELL MEDIATED IMMUNE RESPONSE].[Immune tolerance]	Treg	41.5315	0.98563	252.241	1975.77
	124	[T-CELL MEDIATED IMMUNE RESPONSE].Arginase -> [T-CELL MEDIATED IMMUNE RESPONSE].[Immune tolerance]	Arginase	100	0.00047726	122797	299.322
	125	[M2 MACROPHAGE].[M2_IL17A/F] + [M2 MACROPHAGE].[M2_IL17A/F R] -> [M2 MACROPHAGE].[IL 17A//F complex] + [M2 MACROPHAGE].[M2_IL17A/F]	M2_IL17A/F	47.6026	0.0039494	1.04062e+06	53.0434
			M2_IL17A/F	0	0	700000	53.0434
			M2_IL17A/F R	47.9255	0.3442	10000	53.0434
			M2_IL17A/F R	0	0	10000	53.0434
	126	[M2 MACROPHAGE].[IL 17A//F complex] -> [M2 MACROPHAGE].Act1	IL 17A//F complex	63.7728	0.99158	89.3255	277.312
	127	[M2 MACROPHAGE].Act1 -> [M2 MACROPHAGE].M2_TRAF6	Act1	100	0.56032	309.577	396.304
	128	[M2 MACROPHAGE].M2_TRAF6 -> [M2 MACROPHAGE].M2_Tak1	M2_TRAF6	91.7	0.049929	11707.9	942.354
	129	[M2 MACROPHAGE].M2_Tak1 -> [M2 MACROPHAGE].[Nemo-complex] + [M2 MACROPHAGE].[C-EBP_b/d] + [M2 MACROPHAGE].[M2_Erk1/2] + [M2 MACROPHAGE].[MKK4/7]	M2_Tak1	100	0.85281	1069.61	1983.23
			M2_Tak1	100	0.87598	1069.61	1983.23
			M2_Tak1	100	0.87561	1069.61	1983.23
			M2_Tak1	98.8076	0.59939	1245.27	1983.23
	130	[M2 MACROPHAGE].[M2_Erk1/2] -> [M2 MACROPHAGE].[AP 1]	M2_Erk1/2	100	0.0044082	395781	3681.8
	131	[M2 MACROPHAGE].[Nemo-complex] -> [M2 MACROPHAGE].M2_NFkB	Nemo-complex	100	0.087099	49191.2	5357.28
	132	[M2 MACROPHAGE].M2_NFkB + [M2 MACROPHAGE].[C-EBP_b/d] + [M2 MACROPHAGE].[AP 1] + [M2 MACROPHAGE].[PSM gene] -> [M2 MACROPHAGE].M2_VEGF + [M2 MACROPHAGE].[Bcl- xL] + [M2 MACROPHAGE].[Bcl- 2] + [M2 MACROPHAGE].[cyclin D1] + [M2 MACROPHAGE].[c- myc] + [M2 MACROPHAGE].[C-EBP_b/d] + [M2 MACROPHAGE].[AP 1] + [M2 MACROPHAGE].M2_NFkB	M2_NFkB	0	0	520000	1497.88
			M2_NFkB	0	0	520000	1497.88
			M2_NFkB	0	0	520000	1497.88
			M2_NFkB	0	0	520000	1497.88
			M2_NFkB	0	0	520000	1497.88
			M2_NFkB	0	0	520000	1497.88
			M2_NFkB	0	0	520000	1497.88
			M2_NFkB	0	0	520000	1497.88
			C-EBP_b/d	0	0	190000	1497.88
			C-EBP_b/d	0	0	190000	1497.88
			C-EBP_b/d	0	0	190000	1497.88
			C-EBP_b/d	0	0	190000	1497.88
			C-EBP_b/d	0	0	190000	1497.88
			C-EBP_b/d	0	0	190000	1497.88
			C-EBP_b/d	0	0	190000	1497.88
			C-EBP_b/d	0	0	190000	1497.88
			AP 1	0	0	350000	1497.88
			AP 1	0	0	350000	1497.88
			AP 1	0	0	350000	1497.88
			AP 1	0	0	350000	1497.88
			AP 1	0	0	350000	1497.88
			AP 1	0	0	350000	1497.88
			AP 1	0	0	350000	1497.88
			AP 1	0	0	350000	1497.88
			PSM gene	100	0.00064079	350267	1497.88
			PSM gene	100	0.00064079	350267	1497.88
			PSM gene	100	0.00064079	350267	1497.88
			PSM gene	100	0.00064079	350267	1497.88
			PSM gene	100	0.00064079	350267	1497.88
			PSM gene	0	0	500000	1497.88
			PSM gene	0	0	500000	1497.88
			PSM gene	0	0	500000	1497.88
	133	[M2 MACROPHAGE].LPS + [M2 MACROPHAGE].TLR4 -> [M2 MACROPHAGE].[LPS_TLR4 complex] + [M2 MACROPHAGE].LPS	LPS	73.3804	0.65117	1500	15.03
			LPS	0	0	1500	15.03
			TLR4	73.3804	0.65117	1500	15.03
			TLR4	0	0	1500	15.03
	134	[M2 MACROPHAGE].[LPS_TLR4 complex] -> [M2 MACROPHAGE].Myd88	LPS_TLR4 complex	84.9526	0.089607	28.1813	33.6956
	135	[M2 MACROPHAGE].Myd88 -> [M2 MACROPHAGE].[IRAK1/4]	Myd88	76.033	0.97694	25.0659	79.1899
	136	[M2 MACROPHAGE].[IRAK1/4] -> [M2 MACROPHAGE].M2_TRAF6	IRAK1/4	97.16	0.97596	8.88488	128.79
	137	[TUMOR CELL].[M-CSF] -> [M2 MACROPHAGE].[M- CSF]	M-CSF	100	0.63174	208116	2073.22
	138	[M2 MACROPHAGE].[M- CSF] + [M2 MACROPHAGE].[M-CSF R] -> [M2 MACROPHAGE].[M-CSF complex] + [M2 MACROPHAGE].[M- CSF]	M- CSF	81.3749	0.022983	376494	53.8714
			M- CSF	0	0	208000	53.8714
			M-CSF R	83.8072	0.67933	10000	53.8714
			M-CSF R	0	0	10000	53.8714
	139	[M2 MACROPHAGE].[M-CSF complex] -> [M2 MACROPHAGE].PI3k	M-CSF complex	77.1361	0.088187	1455.75	208.32
	140	[M2 MACROPHAGE].PI3k -> [M2 MACROPHAGE].AKt	PI3k	99.8871	0.99997	1967.18	4951.11
	141	[M2 MACROPHAGE].AKt -> [M2 MACROPHAGE].[Nemo-complex]	AKt	100	0.00015493	714812	998.364
	142	[M2 MACROPHAGE].M2_NFkB + [M2 MACROPHAGE].[Nlrp3 gene] -> [M2 MACROPHAGE].Nlrp3 + [M2 MACROPHAGE].M2_NFkB	M2_NFkB	0	0	520000	4979.32
			M2_NFkB	0	0	520000	4979.32
			Nlrp3 gene	100	0.19906	9824.36	4979.32
			Nlrp3 gene	0	0	500000	4979.32
	143	[M2 MACROPHAGE].Nlrp3 + [M2 MACROPHAGE].ASC + [M2 MACROPHAGE].[Pro-caspase 1] -> [M2 MACROPHAGE].[Nlrp3 complex] + [M2 MACROPHAGE].Nlrp3	Nlrp3	57.3805	0.11968	762914	870.188
			Nlrp3	0	0	480000	870.188
			ASC	58.6923	0.15609	480000	870.188
			ASC	0	0	480000	870.188
			Pro-caspase 1	58.6923	0.15609	480000	870.188
			Pro-caspase 1	0	0	480000	870.188
	144	[M2 MACROPHAGE].M2_NFkB + [M2 MACROPHAGE].PC_gene -> [M2 MACROPHAGE].[IL- 1b] + [M2 MACROPHAGE].[IL-18] + [M2 MACROPHAGE].M2_NFkB	M2_NFkB	0	0	520000	788.559
			M2_NFkB	0	0	520000	788.559
			M2_NFkB	0	0	520000	788.559
			PC_gene	100	0.0012808	121198	788.559
			PC_gene	100	0.0012808	121198	788.559
			PC_gene	0	0	200000	788.559
	145	[M2 MACROPHAGE].[Nlrp3 complex] -> [M2 MACROPHAGE].[Capase 1]	Nlrp3 complex	74.5478	0.99893	1355.65	6748.76
	146	[M2 MACROPHAGE].[Capase 1] -> [M2 MACROPHAGE].[IL- 1b] + [M2 MACROPHAGE].[IL-18]	Capase 1	100	0.00842	410661	7458.54
			Capase 1	100	0.00842	410661	7458.54
	147	[M2 MACROPHAGE].[IL- 1b] -> [M2 MACROPHAGE].[Chronic Inflammation]	IL- 1b	100	0.00059752	1.27457e+06	3491.3
	148	[M2 MACROPHAGE].IL_6 + [M2 MACROPHAGE].IL6R -> [M2 MACROPHAGE].[IL6 com] + [M2 MACROPHAGE].IL_6	IL_6	100	0.14709	916507	568.659
			IL_6	0	0	435000	568.659
			IL6R	100	0.9953	100000	568.659
			IL6R	0	0	100000	568.659
	149	[M2 MACROPHAGE].[IL6 com] -> [M2 MACROPHAGE].PI3k + [M2 MACROPHAGE].[M2_Erk1/2]	IL6 com	74.4021	0.043995	29356	1984.42
			IL6 com	100	0.14673	16353.1	1984.42
	150	[M2 MACROPHAGE].[MKK4/7] -> [M2 MACROPHAGE].JNk	MKK4/7	100	0.52101	3626.34	3867.01
	151	[M2 MACROPHAGE].M2_NFkB + [M2 MACROPHAGE].[Autophagy genes] -> [M2 MACROPHAGE].[Beclin-1] + [M2 MACROPHAGE].[Atg 5] + [M2 MACROPHAGE].LC3II + [M2 MACROPHAGE].[ATG 3] + [M2 MACROPHAGE].[ULK1/2] + [M2 MACROPHAGE].[ATG 12] + [M2 MACROPHAGE].M2_NFkB	M2_NFkB	0	0	520000	2896.34
			M2_NFkB	0	0	520000	2896.34
			M2_NFkB	0	0	520000	2896.34
			M2_NFkB	0	0	520000	2896.34
			M2_NFkB	0	0	520000	2896.34
			M2_NFkB	0	0	520000	2896.34
			M2_NFkB	0	0	520000	2896.34
			Autophagy genes	100	0.68916	389.72	2896.34
			Autophagy genes	100	0.33676	389.72	2896.34
			Autophagy genes	100	0.73187	389.72	2896.34
			Autophagy genes	100	0.23522	389.72	2896.34
			Autophagy genes	100	0.27793	389.72	2896.34
			Autophagy genes	100	0.27793	389.72	2896.34
			Autophagy genes	0	0	950000	2896.34
	152	[M2 MACROPHAGE].[Autophagy genes] + [M2 MACROPHAGE].[M2_Erk1/2] -> [M2 MACROPHAGE].LC3II + [M2 MACROPHAGE].[Beclin-1] + [M2 MACROPHAGE].[M2_Erk1/2]	Autophagy genes	100	0.73187	389.72	3993.03
			Autophagy genes	100	0.68916	389.72	3993.03
			Autophagy genes	0	0	950000	3993.03
			M2_Erk1/2	0	0	380000	3993.03
			M2_Erk1/2	0	0	380000	3993.03
			M2_Erk1/2	0	0	380000	3993.03
	153	[M2 MACROPHAGE].[AP 1] + [M2 MACROPHAGE].[Autophagy genes] -> [M2 MACROPHAGE].[ATG 7] + [M2 MACROPHAGE].LC3II + [M2 MACROPHAGE].[Atg 5] + [M2 MACROPHAGE].[Beclin-1] + [M2 MACROPHAGE].[AP 1]	AP 1	0	0	350000	999.564
			AP 1	0	0	350000	999.564
			AP 1	0	0	350000	999.564
			AP 1	0	0	350000	999.564
			AP 1	0	0	350000	999.564
			Autophagy genes	100	0.10154	389.72	999.564
			Autophagy genes	100	0.73187	389.72	999.564
			Autophagy genes	100	0.33676	389.72	999.564
			Autophagy genes	100	0.68916	389.72	999.564
			Autophagy genes	0	0	950000	999.564
	154	[M2 MACROPHAGE].[C-EBP_b/d] + [M2 MACROPHAGE].[Autophagy genes] -> [M2 MACROPHAGE].LC3II + [M2 MACROPHAGE].[Beclin-1] + [M2 MACROPHAGE].[C-EBP_b/d]	C-EBP_b/d	0	0	190000	899.647
			C-EBP_b/d	0	0	190000	899.647
			C-EBP_b/d	0	0	190000	899.647
			Autophagy genes	100	0.73187	389.72	899.647
			Autophagy genes	100	0.68916	389.72	899.647
			Autophagy genes	0	0	950000	899.647
	155	[M2 MACROPHAGE].JNk + [M2 MACROPHAGE].[Autophagy genes] -> [M2 MACROPHAGE].[VPS 34/15] + [M2 MACROPHAGE].[ATG 7] + [M2 MACROPHAGE].[Atg 5] + [M2 MACROPHAGE].LC3II + [M2 MACROPHAGE].[ATG 12] + [M2 MACROPHAGE].[ULK1/2] + [M2 MACROPHAGE].JNk	JNk	0	0	300000	799.721
			JNk	0	0	300000	799.721
			JNk	0	0	300000	799.721
			JNk	0	0	300000	799.721
			JNk	0	0	300000	799.721
			JNk	0	0	300000	799.721
			JNk	0	0	300000	799.721
			Autophagy genes	100	0.04271	389.72	799.721
			Autophagy genes	100	0.10154	389.72	799.721
			Autophagy genes	100	0.33676	389.72	799.721
			Autophagy genes	100	0.73187	389.72	799.721
			Autophagy genes	100	0.27793	389.72	799.721
			Autophagy genes	100	0.27793	389.72	799.721
			Autophagy genes	0	0	950000	799.721
	156	[M2 MACROPHAGE].[ATG 13] + [M2 MACROPHAGE].FIP200 + [M2 MACROPHAGE].[ULK1/2] -> [M2 MACROPHAGE].[ULK complex] + [M2 MACROPHAGE].[ULK1/2]	ATG 13	100	0.52519	150000	411.329
			ATG 13	0	0	150000	411.329
			FIP200	100	0.52519	150000	411.329
			FIP200	0	0	150000	411.329
			ULK1/2	100	0.14468	726381	411.329
			ULK1/2	0	0	360000	411.329
	157	[M2 MACROPHAGE].JNk + [M2 MACROPHAGE].[Bcl2/Beclin complex] -> [M2 MACROPHAGE].[Beclin-1] + [M2 MACROPHAGE].[Bcl- 2] + [M2 MACROPHAGE].JNk	JNk	100	0.1	675405	220.867
			JNk	100	0.1	675405	220.867
			JNk	0	0	300000	220.867
			Bcl2/Beclin complex	100	0.49133	100000	220.867
			Bcl2/Beclin complex	100	0.49133	100000	220.867
			Bcl2/Beclin complex	0	0	100000	220.867
	158	[M2 MACROPHAGE].[VPS 34/15] + [M2 MACROPHAGE].[Beclin-1] + [M2 MACROPHAGE].[ATG 14L] + [M2 MACROPHAGE].Ambra1 + [M2 MACROPHAGE].UVRAG -> [M2 MACROPHAGE].[PI3KC3 complex] + [M2 MACROPHAGE].[VPS 34/15] + [M2 MACROPHAGE].[Beclin-1]	VPS 34/15	100	0.66	157693	207.882
			VPS 34/15	0	0	78000	207.882
			VPS 34/15	0	0	78000	207.882
			Beclin-1	100	0.058985	1.77905e+06	207.882
			Beclin-1	0	0	860000	207.882
			Beclin-1	0	0	860000	207.882
			ATG 14L	100	0.80938	100000	207.882
			ATG 14L	0	0	100000	207.882
			ATG 14L	0	0	100000	207.882
			Ambra1	100	0.80938	100000	207.882
			Ambra1	0	0	100000	207.882
			Ambra1	0	0	100000	207.882
			UVRAG	100	0.80938	100000	207.882
			UVRAG	0	0	100000	207.882
			UVRAG	0	0	100000	207.882
	159	[M2 MACROPHAGE].[ULK complex] + [M2 MACROPHAGE].[PI3KC3 complex] -> [M2 MACROPHAGE].Phagophore + [M2 MACROPHAGE].[ULK complex] + [M2 MACROPHAGE].[PI3KC3 complex]	ULK complex	100	0.7458	128778	196.782
			ULK complex	0	0	50000	196.782
			ULK complex	0	0	50000	196.782
			PI3KC3 complex	100	0.59469	155937	196.782
			PI3KC3 complex	0	0	75000	196.782
			PI3KC3 complex	0	0	75000	196.782
	160	[M2 MACROPHAGE].[ATG 12] + [M2 MACROPHAGE].[Atg 5] + [M2 MACROPHAGE].[ATG 7] + [M2 MACROPHAGE].[ATG 10] + [M2 MACROPHAGE].[ATG 16L] -> [M2 MACROPHAGE].[ATGs complex] + [M2 MACROPHAGE].[Atg 5] + [M2 MACROPHAGE].[ATG 12] + [M2 MACROPHAGE].[ATG 7]	ATG 12	0	0	350000	1477
			ATG 12	0	0	350000	1477
			ATG 12	0	0	350000	1477
			ATG 12	0	0	350000	1477
			Atg 5	100	0.00025438	925914	1477
			Atg 5	0	0	460000	1477
			Atg 5	0	0	460000	1477
			Atg 5	0	0	460000	1477
			ATG 7	0	0	175000	1477
			ATG 7	0	0	175000	1477
			ATG 7	0	0	175000	1477
			ATG 7	0	0	175000	1477
			ATG 10	0	0	150000	1477
			ATG 10	0	0	150000	1477
			ATG 10	0	0	150000	1477
			ATG 10	0	0	150000	1477
			ATG 16L	0	0	150000	1477
			ATG 16L	0	0	150000	1477
			ATG 16L	0	0	150000	1477
			ATG 16L	0	0	150000	1477
	161	[M2 MACROPHAGE].[ATG 3] + [M2 MACROPHAGE].[ATG 7] + [M2 MACROPHAGE].[ATG 4B] + [M2 MACROPHAGE].[Pro-LC3] -> [M2 MACROPHAGE].LC3II + [M2 MACROPHAGE].[ATG 7] + [M2 MACROPHAGE].[ATG 3]	ATG 3	0	0	280000	1393.5
			ATG 3	0	0	280000	1393.5
			ATG 3	0	0	280000	1393.5
			ATG 7	0	0	175000	1393.5
			ATG 7	0	0	175000	1393.5
			ATG 7	0	0	175000	1393.5
			ATG 4B	0	0	150000	1393.5
			ATG 4B	0	0	150000	1393.5
			ATG 4B	0	0	150000	1393.5
			Pro-LC3	100	0.0043152	150000	1393.5
			Pro-LC3	0	0	150000	1393.5
			Pro-LC3	0	0	150000	1393.5
	162	[M2 MACROPHAGE].Phagophore + [M2 MACROPHAGE].LC3II + [M2 MACROPHAGE].[ATGs complex] -> [M2 MACROPHAGE].Autophagosome + [M2 MACROPHAGE].LC3II + [M2 MACROPHAGE].[ATGs complex] + [M2 MACROPHAGE].Phagophore	Phagophore	100	0.32333	119061	35.0764
			Phagophore	0	0	52000	35.0764
			Phagophore	0	0	52000	35.0764
			Phagophore	0	0	52000	35.0764
			LC3II	100	0.017152	1.98896e+06	35.0764
			LC3II	0	0	900000	35.0764
			LC3II	0	0	900000	35.0764
			LC3II	0	0	900000	35.0764
			ATGs complex	100	0.1166	287836	35.0764
			ATGs complex	0	0	140000	35.0764
			ATGs complex	0	0	140000	35.0764
			ATGs complex	0	0	140000	35.0764
	163	[M2 MACROPHAGE].Autophagosome + [M2 MACROPHAGE].Lysosome -> [M2 MACROPHAGE].Autolysosome + [M2 MACROPHAGE].Autophagosome	Autophagosome	67.0493	0.3558	112185	589.953
			Autophagosome	0	0	101000	589.953
			Lysosome	67.071	0.3746	100000	589.953
			Lysosome	0	0	100000	589.953
	164	[M2 MACROPHAGE].Autolysosome -> [M2 MACROPHAGE].Autophagy	Autolysosome	91.3887	1	561.638	1984.43
	165	MDSC.[IL-10] -> [T-CELL MEDIATED IMMUNE RESPONSE].IL10	IL-10	100	0.59358	81326.7	665.27
	166	[T-CELL MEDIATED IMMUNE RESPONSE].[Th_IL6 complex] + [T-CELL MEDIATED IMMUNE RESPONSE].Treg -> [T-CELL MEDIATED IMMUNE RESPONSE].[Immune Response] + [T-CELL MEDIATED IMMUNE RESPONSE].[Th_IL6 complex]	Th_IL6 complex	0	0	100000	119.912
			Th_IL6 complex	0	0	100000	119.912
			Treg	41.5315	0.014356	252.241	119.912
			Treg	0	0	49000	119.912
	167	[T-CELL MEDIATED IMMUNE RESPONSE].[IFN-g] + [T-CELL MEDIATED IMMUNE RESPONSE].[Th 17] -> [T-CELL MEDIATED IMMUNE RESPONSE].[Immune Response] + [T-CELL MEDIATED IMMUNE RESPONSE].[IFN-g]	IFN-g	0	0	110000	1996.01
			IFN-g	0	0	110000	1996.01
			Th 17	68.4906	0.14475	1448.36	1996.01
			Th 17	0	0	370000	1996.01
	168	[T-CELL MEDIATED IMMUNE RESPONSE].IL10 + [T-CELL MEDIATED IMMUNE RESPONSE].[Th1 phenotype] -> [T-CELL MEDIATED IMMUNE RESPONSE].[Immune tolerance] + [T-CELL MEDIATED IMMUNE RESPONSE].IL10	IL10	0	0	50000	797.346
			IL10	0	0	50000	797.346
			Th1 phenotype	100	0.0059429	60360.8	797.346
			Th1 phenotype	0	0	110000	797.346
	169	[T-CELL MEDIATED IMMUNE RESPONSE].[GATA 3] + [T-CELL MEDIATED IMMUNE RESPONSE].[Th1 phenotype] -> [T-CELL MEDIATED IMMUNE RESPONSE].[Immune tolerance] + [T-CELL MEDIATED IMMUNE RESPONSE].[GATA 3]	GATA 3	0	0	249000	399.335
			GATA 3	0	0	249000	399.335
			Th1 phenotype	100	0.0059429	60360.8	399.335
			Th1 phenotype	0	0	110000	399.335
	170	[T-CELL MEDIATED IMMUNE RESPONSE].FoxP3 + [T-CELL MEDIATED IMMUNE RESPONSE].[Th 17] -> [T-CELL MEDIATED IMMUNE RESPONSE].[Immune Response] + [T-CELL MEDIATED IMMUNE RESPONSE].FoxP3	FoxP3	0	0	74000	599.64
			FoxP3	0	0	74000	599.64
			Th 17	68.4906	0.14475	1448.36	599.64
			Th 17	0	0	370000	599.64
	171	[T-CELL MEDIATED IMMUNE RESPONSE].[Smad 4] + [T-CELL MEDIATED IMMUNE RESPONSE].[RORgt gene] -> [T-CELL MEDIATED IMMUNE RESPONSE].RORgt + [T-CELL MEDIATED IMMUNE RESPONSE].[Smad 4]	Smad 4	0	0	38000	9.99992
			Smad 4	0	0	38000	9.99992
			RORgt gene	100	0.50207	2489.74	9.99992
			RORgt gene	0	0	500000	9.99992
	172	[TUMOR CELL].JNK -> [TUMOR CELL].AP1	JNK	100	0.0004316	285126	648.556
	173	[TUMOR CELL].p38 -> [TUMOR CELL].AP1	p38	100	0.0004316	285126	648.556
	174	[T-CELL MEDIATED IMMUNE RESPONSE].iNOS -> [T-CELL MEDIATED IMMUNE RESPONSE].[Immune tolerance]	iNOS	100	0.00047726	122797	299.322
	175	[M2 MACROPHAGE].[IL-18] -> [M2 MACROPHAGE].[Chronic Inflammation]	IL-18	100	0.00059752	1.27457e+06	3491.3

## Sheet: S7 (Cross-talk point analysis) 
	Components	In degree	Out degree	Non-zero value
	Myd88/TIRAP (TC)	2	1	1
	Irak 1/4	2	1	1
	TRAF 6	2	1	1
	Tak1	2	1	1
	NEMO complex	2	1	1
	MKK	2	1	1
	Erk1/2	2	1	1
	p38	2	1	1
	JNK	2	1	1
	PDGF-b	3	1	2
	CCL-2	3	1	2
	IL-6 TC	3	1	2
	TNFa	3	1	2
	VEGF	3	1	2
	M-CSF	3	1	2
	NFkB	2	1	1
	Irf3	2	1	1
	AP1	2	1	1
	NK_IFNg	2	0	2
	IL12 (DC)	2	1	1
	TGF-b (MDSC)	3	1	2
	IL-10	3	1	2			M2 Macrophage						T Cell Mediated Immune Response						Monocyte to M1 polarization
	Arginase	3	1	2			Components	Crosstalk Score					Components	Crosstalk Score					Components	Crosstalk Score
	iNOS	3	1	2			IL4/13	10					Immune tolerance	5					IL-6	4
	Cyclin D1	2	0	2			Chronic Inflammation	10					RORgt	4					IL-1b	3
	Bcl-xL	2	0	2			IL6	9					IL 6	4					IL 17A/F	3
	c-myc	2	0	2			PI3KC3 complex	9					Immune Response	4					C/EBP-b	2
							Bcl- 2	7					STAT 3	2					IL-23	2
	PI3K (Type III)	2	1	1			Nlrp3 complex	7					IFN-g	2					STAT 3	1
	Akt	2	1	1			Capase 1	7					Th 17	2					JAK2/TYK2	1
	mTOR	2	1	1			LC3II	7					T-bet	2
	VEGF	3	1	2			ULK complex	7					Th2	1
	Nemo complex	3	1	2			ATGs complex	7					Tumor progression	1
	Cyclin D1	5	0	5			VEGF	6
	Bcl-xL	5	0	5			Bcl- xL	6
	Bcl-2	5	0	5			cyclin D1	6					Type III Immune Response
	IL4/13	2	1	1			c- myc	6					Components	Crosstalk Score
	IL6	5	1	4			IL- 1b	6					Cyclin D1	5
	IL8	5	0	5			IL-18	6					Bcl-xL	5
	STAT 3	2	1	1			Beclin-1	6					Bcl-2	5
	HIF-a	4	1	3			Nlrp3	5					IL8	5
							Atg 5	5					IL6	4
	STAT 3 (Mo-M1)	3	2	1			ATG 3	5					HIF-a	3
	C/EBP-b	3	1	2			ULK1/2	5					VEGF	2
	IL-1b	4	1	3			ATG 12	5					Nemo complex	2
	IL-23	4	2	2			IL17	4					PI3K	1
	IL-6	4	0	4			Nemo-complex	4					Akt	1
	IL 17A/F	4	1	3			PI3k	2					mTOR	1
	JAK2/TYK2	2	1	1			AKt	2					IL4/13	1
							VPS 34/15	2					STAT 3	1
	STAT 3 (T cell)	3	1	2			GATA3	1
	IFN-g	4	2	2			M2 homeostasis	1
	RORgt	5	1	4			TRAF6	1
	Th 17	5	3	2			Tak1	1
	IL 6	4	0	4			Erk1/2	1
	T-bet	3	1	2			AP 1	1
	Immune Response	4	0	4			MKK4/7	1
	Immune tolerance	5	0	5
	Th2	2	1	1
	Tumor progression	1	0	1
	GATA3 (M2 macrophages)	2	1	1
	IL4/13	11	1	10
	IL6	10	1	9
	IL17	5	1	4
	M2 homeostasis	1	0	1
	M2_TRAF6	2	1	1
	M2_Tak1	2	1	1
	Nemo-complex	5	1	4
	M2_Erk1/2	3	2	1
	AP 1	3	2	1
	M2_VEGF	6	0	6
	Bcl- xL	6	0	6
	Bcl- 2	7	0	7
	cyclin D1	6	0	6
	c- myc	6	0	6
	PI3k	3	1	2
	AKt	3	1	2
	Nlrp3 complex	8	1	7
	Nlrp3	6	1	5
	IL- 1b	7	1	6
	IL-18	7	1	6
	Capase 1	8	1	7
	Chronic inflammation	10	0	10
	MKK4/7	2	1	1
	Beclin-1	7	1	6
	Atg 5	6	1	5
	LC3II	8	1	7
	ATG 3	6	1	5
	ULK1/2	6	1	5
	ATG 12	6	1	5
	ULK complex	8	1	7
	VPS 34/15	3	1	2
	PI3KC3 complex	10	1	9
	ATGs complex	8	1	7
